# Supplementary material for: The integration of electroanatomic maps into cardiac radioablation treatment planning: A systematic review
Source: Med Phys. 2025 Aug 8;52(8):e18010. doi: 10.1002/mp.18010 (PMC12334872; doi:10.1002/mp.18010)
Supplement: Supplementary file 1 — Supporting Information [file MP-52-0-s001.xlsx]

## Sheet: Overview
Authors	Publication Year	Title	Citation	First Author	Journal/Book	Create Date	PMID	PMCID	NIHMS ID	DOI	Identified From Database	Screened	Not Relevant	Non-English	Published Before Advent of CRA	Sought for Retrieval	Assessed for Eligibility	Inclusion Criteria			Exclusion Criteria		Most recent and complete workflow, or other workflows used in this work			Fully Meets Review Criteria	Second Review	Evaluated?	Side-by-side	Modified Side-by-Side	Target Definition in 3D Slicer	Target Definition in Other Non-Commercial Software	MIM	Mimics Innovation Suite	Eclipse
																		Mentions workflow(s) for VT using EAM in humans	Well-described	English Language	Review Article/Editorial	Arrhythmias that are not VT	Workflow 1	Workflow 2	Workflow 3
Mayinger M, Boda-Heggemann J, Mehrhof F, Krug D, Hohmann S, Xie J, Ehrbar S, Kovacs B, Merten R, Grehn M, Zaman A, Fleckenstein J, Kaestner L, Buergy D, Rudic B, Kluge A, Boldt LH, Dunst J, Bonnemeier H, Saguner AM, Andratschke N, Blanck O, Schweikard A.	2022	Quality assurance process within the RAdiosurgery for VENtricular TAchycardia (RAVENTA) trial for the fusion of electroanatomical mapping and radiotherapy planning imaging data in cardiac radioablation	Phys Imaging Radiat Oncol. 2022 Dec 26;25:100406. doi: 10.1016/j.phro.2022.12.003. eCollection 2023 Jan.	Mayinger M	Phys Imaging Radiat Oncol	2023-01-19	36655216	PMC9841340		10.1016/j.phro.2022.12.003	Yes	Yes				Yes	Yes	Yes			No		Hohmann, 2020			Yes	Yes	Yes			Yes	Yes
Miszczyk M, Sajdok M, Bednarek J, Latusek T, Wojakowski W, Tomasik B, Wita K, Jadczyk T, Kurzelowski R, Drzewiecka A, Cybulska M, Gardas R, Jarosiński G, Dolla Ł, Grządziel A, Zub K, Bekman A, Kaminiów K, Kozub A, Gołba KS, Blamek S.	2023	Stereotactic management of arrhythmia - radiosurgery in treatment of ventricular tachycardia (SMART-VT). Results of a prospective safety trial	Radiother Oncol. 2023 Nov;188:109857. doi: 10.1016/j.radonc.2023.109857. Epub 2023 Aug 18.	Miszczyk M	Radiother Oncol	2023-08-19	37597807			10.1016/j.radonc.2023.109857	Yes	Yes				Yes	Yes	Yes			No		Hohmann, 2020	Mayinger, 2022		Yes	Yes	Yes			Yes	Yes
Kaestner L, Boda-Heggemann J, Fanslau H, Xie J, Schweikard A, Giordano FA, Blanck O, Rudic B.	2023	Electroanatomical mapping after cardiac radioablation for treatment of incessant electrical storm: a case report from the RAVENTA trial	Strahlenther Onkol. 2023 Nov;199(11):1018-1024. doi: 10.1007/s00066-023-02136-z. Epub 2023 Sep 12.	Kaestner L	Strahlenther Onkol	2023-09-12	37698592	PMC10598131		10.1007/s00066-023-02136-z	Yes	Yes				Yes	Yes	Yes			No		Mayinger, 2022			Yes	Yes	Yes	Yes			Yes
Thosani A, Trombetta M, Shaw G, Oh S, Sohn J, Liu E.	2021	Stereotactic arrhythmia radioablation for intramural basal septal ventricular tachycardia originating near the His bundle	HeartRhythm Case Rep. 2021 Jan 28;7(4):246-250. doi: 10.1016/j.hrcr.2021.01.012. eCollection 2021 Apr.	Thosani A	HeartRhythm Case Rep	2021-05-24	34026506	PMC8129041		10.1016/j.hrcr.2021.01.012	Yes	Yes				Yes	Yes	Yes			No					Yes	Yes	Yes				Yes
Kovacs B, Mayinger M, Ehrbar S, Fesslmeier D, Ahmadsei M, Sazgary L, Manka R, Alkadhi H, Ruschitzka F, Duru F, Papachristofilou A, Sticherling C, Blamek S, Gołba KS, Guckenberger M, Saguner AM, Andratschke N.	2023	Dose escalation for stereotactic arrhythmia radioablation of recurrent ventricular tachyarrhythmia - a phase II clinical trial	Radiat Oncol. 2023 Nov 8;18(1):185. doi: 10.1186/s13014-023-02361-x.	Kovacs B	Radiat Oncol	2023-11-08	37941012	PMC10634182		10.1186/s13014-023-02361-x	Yes	Yes				Yes	Yes	Yes			No		Mayinger, 2022			Yes	Yes	Yes				Yes
Mehrhof F, Hüttemeister J, Tanacli R, Bock M, Bögner M, Schoenrath F, Falk V, Zips D, Hindricks G, Gerds-Li JH, Hohendanner F.	2024	Cardiac radiotherapy transiently alters left ventricular electrical properties and induces cardiomyocyte specific ventricular substrate changes in heart failure	Europace. 2024 Jan 9:euae005. doi: 10.1093/europace/euae005. Online ahead of print.	Mehrhof F	Europace	2024-01-09	38193546			10.1093/europace/euae005	Yes	Yes				Yes	Yes	Yes			No		Mayinger, 2022			Yes	Yes	Yes				Yes
Rigal L, Benali K, Barré V, Bougault M, Bellec J, Crevoisier R, Martins R, Simon A.	2024	Multimodal fusion workflow for target delineation in cardiac radioablation of ventricular tachycardia	Med Phys. 2024 Jan;51(1):292-305. doi: 10.1002/mp.16613. Epub 2023 Jul 17.	Rigal L	Med Phys	2023-07-17	37455674			10.1002/mp.16613	Yes	Yes				Yes	Yes	Yes			No					Yes	Yes	Yes				Yes
Peichl P, Sramko M, Cvek J, Kautzner J.	2020	A case report of successful elimination of recurrent ventricular tachycardia by repeated stereotactic radiotherapy: the importance of accurate target volume delineation	Eur Heart J Case Rep. 2020 Dec 27;5(2):ytaa516. doi: 10.1093/ehjcr/ytaa516. eCollection 2021 Feb.	Peichl P	Eur Heart J Case Rep	2021-02-18	33598611	PMC7873794		10.1093/ehjcr/ytaa516	Yes	Yes				Yes	Yes	Yes			No					Yes	Yes	Yes	Yes		Yes
Haskova J, Peichl P, Šramko M, Cvek J, Knybel L, Jiravský O, Neuwirth R, Kautzner J.	2022	Case Report: Repeated Stereotactic Radiotherapy of Recurrent Ventricular Tachycardia: Reasons, Feasibility, and Safety	Front Cardiovasc Med. 2022 Mar 28;9:845382. doi: 10.3389/fcvm.2022.845382. eCollection 2022.	Haskova J	Front Cardiovasc Med	2022-04-15	35425817	PMC9004321		10.3389/fcvm.2022.845382	Yes	Yes				Yes	Yes	Yes			No		Peichl, 2020	Haskova, 2018		Yes	Yes	Yes	Yes		Yes
Miszczyk M, Sajdok M, Nożyński J, Cybulska M, Bednarek J, Jadczyk T, Latusek T, Kurzelowski R, Dolla Ł, Wojakowski W, Dyla A, Zembala M, Drzewiecka A, Kaminiów K, Kozub A, Chmielik E, Grza Dziel A, Bekman A, Gołba KS, Blamek S.	2022	Histopathological Examination of an Explanted Heart in a Long-Term Responder to Cardiac Stereotactic Body Radiotherapy (STereotactic Arrhythmia Radioablation)	Front Cardiovasc Med. 2022 Jul 7;9:919823. doi: 10.3389/fcvm.2022.919823. eCollection 2022.	Miszczyk M	Front Cardiovasc Med	2022-07-25	35872906	PMC9302025		10.3389/fcvm.2022.919823	Yes	Yes				Yes	Yes	Yes			No		Hohmann, 2020			Yes	Yes	Yes	Yes		Yes
Sramko, M	2019	Stereotactic radioablation of ventricular tachycardia guided by direct integration of 3D electroanatomic mapping: development and validation of a new method									No	Yes				Yes	Yes						Peichl, 2020			Yes	Yes	Yes			Yes
Hohmann S, Henkenberens C, Zormpas C, Christiansen H, Bauersachs J, Duncker D, Veltmann C.	2020	A novel open-source software-based high-precision workflow for target definition in cardiac radioablation	J Cardiovasc Electrophysiol. 2020 Oct;31(10):2689-2695. doi: 10.1111/jce.14660. Epub 2020 Jul 21.	Hohmann S	J Cardiovasc Electrophysiol	2020-07-11	32648343			10.1111/jce.14660	Yes	Yes				Yes	Yes	Yes			No					Yes	Yes	Yes			Yes
Abdel-Kafi S, Sramko M, Omara S, de Riva M, Cvek J, Peichl P, Kautzner J, Zeppenfeld K.	2021	Accuracy of electroanatomical mapping-guided cardiac radiotherapy for ventricular tachycardia: pitfalls and solutions	Europace. 2021 Dec 7;23(12):1989-1997. doi: 10.1093/europace/euab195.	Abdel-Kafi S	Europace	2021-09-15	34524422			10.1093/europace/euab195	Yes	Yes				Yes	Yes	Yes			No		Peichl, 2020			Yes	Yes	Yes			Yes
Brett CL, Cook JA, Aboud AA, Karim R, Shinohara ET, Stevenson WG.	2021	Novel Workflow for Conversion of Catheter-Based Electroanatomic Mapping to DICOM Imaging for Noninvasive Radioablation of Ventricular Tachycardia	Pract Radiat Oncol. 2021 Jan-Feb;11(1):84-88. doi: 10.1016/j.prro.2020.04.006. Epub 2020 May 13.	Brett CL	Pract Radiat Oncol	2020-05-17	32416269			10.1016/j.prro.2020.04.006	Yes	Yes				Yes	Yes	Yes			No					Yes	Yes	Yes			Yes
Kautzner J, Jedlickova K, Sramko M, Peichl P, Cvek J, Ing LK, Neuwirth R, Jiravsky O, Voska L, Kucera T.	2021	Radiation-Induced Changes in Ventricular Myocardium After Stereotactic Body Radiotherapy for Recurrent Ventricular Tachycardia	JACC Clin Electrophysiol. 2021 Dec;7(12):1487-1492. doi: 10.1016/j.jacep.2021.07.012. Epub 2021 Sep 29.	Kautzner J	JACC Clin Electrophysiol	2021-10-03	34600851			10.1016/j.jacep.2021.07.012	Yes	Yes				Yes	Yes	Yes			No		Peichl, 2020			Yes	Yes	Yes			Yes
Cozzi S, Bottoni N, Botti A, Trojani V, Alì E, Finocchi Ghersi S, Cremaschi F, Iori F, Ciammella P, Iori M, Iotti C.	2022	The Use of Cardiac Stereotactic Radiation Therapy (SBRT) to Manage Ventricular Tachycardia: A Case Report, Review of the Literature and Technical Notes	J Pers Med. 2022 Oct 28;12(11):1783. doi: 10.3390/jpm12111783.	Cozzi S	J Pers Med	2022-12-29	36579492	PMC9694192		10.3390/jpm12111783	Yes	Yes				Yes	Yes	Yes			No		Hohmann, 2020			Yes	Yes	Yes			Yes
Cybulska M, Sajdok M, Bednarek J, Miszczyk M, Jadczyk T, Kurzelowski R, Gardas R, Drzewiecka A, Jarosiński G, Zub K, Latusek T, Wojakowski W, Blamek S, Gołba K.	2022	Stereotactic arrhythmia radioablation in recurrent ventricular tachyarrhythmias	Kardiol Pol. 2022;80(3):367-369. doi: 10.33963/KP.a2022.0019. Epub 2022 Jan 25.	Cybulska M	Kardiol Pol	2022-01-25	35076080			10.33963/KP.a2022.0019	Yes	Yes				Yes	Yes	Yes			No					Yes	Yes	Yes			Yes
Dvorak P, Knybel L, Dudas D, Benyskova P, Cvek J.	2022	Stereotactic Ablative Radiotherapy of Ventricular Tachycardia Using Tracking: Optimized Target Definition Workflow	Front Cardiovasc Med. 2022 May 2;9:870127. doi: 10.3389/fcvm.2022.870127. eCollection 2022.	Dvorak P	Front Cardiovasc Med	2022-05-19	35586650	PMC9108236		10.3389/fcvm.2022.870127	Yes	Yes				Yes	Yes	Yes			No					Yes	Yes	Yes			Yes
Stojadinović P, Wichterle D, Peichl P, Štiavnický P, Čihák R, Kautzner J.	2022	Retrograde coronary venous ethanol ablation of ventricular tachycardia in a patient after aortic valve replacement and failed both radiofrequency ablation and stereotactic radiotherapy	HeartRhythm Case Rep. 2022 Sep 21;9(1):2-5. doi: 10.1016/j.hrcr.2022.09.009. eCollection 2023 Jan.	Stojadinović P	HeartRhythm Case Rep	2023-01-23	36685688	PMC9845546		10.1016/j.hrcr.2022.09.009	Yes	Yes				Yes	Yes	Yes			No		Peichl, 2020			Yes	Yes	Yes			Yes
Wang H, Barbhaiya CR, Yuan Y, Barbee D, Chen T, Axel L, Chinitz LA, Evans AJ, Byun DJ.	2023	A Tool to Integrate Electrophysiological Mapping for Cardiac Radioablation of Ventricular Tachycardia	Adv Radiat Oncol. 2023 May 19;8(6):101272. doi: 10.1016/j.adro.2023.101272. eCollection 2023 Nov-Dec.	Wang H	Adv Radiat Oncol	2023-07-07	37415904	PMC10320498		10.1016/j.adro.2023.101272	Yes	Yes				Yes	Yes	Yes			No					Yes	Yes	Yes			Yes
Amino M, Kabuki S, Kunieda E, Yagishita A, Ikari Y, Yoshioka K.	2021	Analysis of depolarization abnormality and autonomic nerve function after stereotactic body radiation therapy for ventricular tachycardia in a patient with old myocardial infarction	HeartRhythm Case Rep. 2021 Feb 12;7(5):306-311. doi: 10.1016/j.hrcr.2021.01.023. eCollection 2021 May.	Amino M	HeartRhythm Case Rep	2021-05-24	34026521	PMC8134781		10.1016/j.hrcr.2021.01.023	Yes	Yes				Yes	Yes	Yes			No		Amino, 2023			Yes	Yes	Yes		Yes
Cvek, Jakub	2014	Cardiac Radiosurgery for Malignant Ventricular Tachycardia									No	Yes				Yes	Yes	Yes								Yes	Yes	Yes		Yes
Abdel-Kafi S, de Ridder M, de Riva M, van der Geest RJ, Rasch C, Zeppenfeld K.	2020	Integration of Electroanatomical Mapping With Imaging to Guide Radiotherapy of VT Substrates With High Accuracy	JACC Clin Electrophysiol. 2020 Jul;6(7):874-876. doi: 10.1016/j.jacep.2020.03.014.	Abdel-Kafi S	JACC Clin Electrophysiol	2020-07-25	32703572			10.1016/j.jacep.2020.03.014	Yes	Yes				Yes	Yes	Yes			No					Yes	Yes	Yes		Yes
Carbucicchio C, Andreini D, Piperno G, Catto V, Conte E, Cattani F, Bonomi A, Rondi E, Piccolo C, Vigorito S, Ferrari A, Pepa M, Giuliani M, Mushtaq S, Scarà A, Calò L, Gorini A, Veglia F, Pontone G, Pepi M, Tremoli E, Orecchia R, Pompilio G, Tondo C, Jereczek-Fossa BA.	2021	Stereotactic radioablation for the treatment of ventricular tachycardia: preliminary data and insights from the STRA-MI-VT phase Ib/II study	J Interv Card Electrophysiol. 2021 Nov;62(2):427-439. doi: 10.1007/s10840-021-01060-5. Epub 2021 Oct 5.	Carbucicchio C	J Interv Card Electrophysiol	2021-10-05	34609691	PMC8490832		10.1007/s10840-021-01060-5	Yes	Yes				Yes	Yes	Yes			No					Yes	Yes	Yes		Yes
Carbucicchio C, Jereczek-Fossa BA, Andreini D, Catto V, Piperno G, Conte E, Cattani F, Rondi E, Vigorito S, Piccolo C, Bonomi A, Gorini A, Pepa M, Mushtaq S, Fassini G, Moltrasio M, Tundo F, Marvaso G, Veglia F, Orecchia R, Tremoli E, Tondo C.	2021	STRA-MI-VT (STereotactic RadioAblation by Multimodal Imaging for Ventricular Tachycardia): rationale and design of an Italian experimental prospective study	J Interv Card Electrophysiol. 2021 Sep;61(3):583-593. doi: 10.1007/s10840-020-00855-2. Epub 2020 Aug 27.	Carbucicchio C	J Interv Card Electrophysiol	2020-08-28	32851578	PMC8376737		10.1007/s10840-020-00855-2	Yes	Yes				Yes	Yes	Yes			No		Carbucicchio, 2021, doi: 10.1007/s10840-021-01060-5			Yes	Yes	Yes		Yes
Knybel L, Cvek J, Neuwirth R, Jiravsky O, Hecko J, Penhaker M, Sramko M, Kautzner J.	2021	Real-time measurement of ICD lead motion during stereotactic body radiotherapy of ventricular tachycardia	Rep Pract Oncol Radiother. 2021 Feb 25;26(1):128-137. doi: 10.5603/RPOR.a2021.0020. eCollection 2021.	Knybel L	Rep Pract Oncol Radiother	2021-05-28	34046223	PMC8149135		10.5603/RPOR.a2021.0020	Yes	Yes				Yes	Yes	Yes			No		Cvek, 2014			Yes	Yes	Yes		Yes
Lee Y, Yoon HI, Kim JS, Kim AY, Tsevendee S, Uhm JS.	2021	Incessant ventricular tachycardia treated with cardiac radioablation in an 11-year-old boy with dilated cardiomyopathy	HeartRhythm Case Rep. 2021 Jan 5;7(3):186-190. doi: 10.1016/j.hrcr.2020.12.009. eCollection 2021 Mar.	Lee Y	HeartRhythm Case Rep	2021-03-31	33786318	PMC7987900		10.1016/j.hrcr.2020.12.009	Yes	Yes				Yes	Yes	Yes			No					Yes	Yes	Yes		Yes
Levis M, Dusi V, Magnano M, Cerrato M, Gallio E, Depaoli A, Ferraris F, De Ferrari GM, Ricardi U, Anselmino M.	2022	A case report of long-term successful stereotactic arrhythmia radioablation in a cardiac contractility modulation device carrier with giant left atrium, including a detailed dosimetric analysis	Front Cardiovasc Med. 2022 Aug 22;9:934686. doi: 10.3389/fcvm.2022.934686. eCollection 2022.	Levis M	Front Cardiovasc Med	2022-09-08	36072883	PMC9441661		10.3389/fcvm.2022.934686	Yes	Yes				Yes	Yes	Yes			No					Yes	Yes	Yes		Yes
Nasu T, Toba M, Nekomiya N, Itasaka R, Mafune S, Nakata T, Ikeda H, Yokoshiki H.	2022	Successful Application of Stereotactic Body Radiation Therapy for Ventricular Tachycardia Substrate in a Patient With Nonischemic Cardiomyopathy	Am J Cardiol. 2022 Dec 1;184:149-153. doi: 10.1016/j.amjcard.2022.08.017. Epub 2022 Sep 24.	Nasu T	Am J Cardiol	2022-09-26	36163052			10.1016/j.amjcard.2022.08.017	Yes	Yes				Yes	Yes	Yes			No					Yes	Yes	Yes		Yes
Ninni S, Gallot-Lavallée T, Klein C, Longère B, Brigadeau F, Potelle C, Crop F, Rault E, Decoene C, Lacornerie T, Lals S, Kouakam C, Pontana F, Lacroix D, Klug D, Mirabel X.	2022	Stereotactic Radioablation for Ventricular Tachycardia in the Setting of Electrical Storm	Circ Arrhythm Electrophysiol. 2022 Sep;15(9):e010955. doi: 10.1161/CIRCEP.122.010955. Epub 2022 Sep 8.	Ninni S	Circ Arrhythm Electrophysiol	2022-09-08	36074658			10.1161/CIRCEP.122.010955	Yes	Yes				Yes	Yes	Yes			No					Yes	Yes	Yes		Yes
Qian PC, Quadros K, Aguilar M, Wei C, Boeck M, Bredfeldt J, Cochet H, Blankstein R, Mak R, Sauer WH, Tedrow UB, Zei PC.	2022	Substrate Modification Using Stereotactic Radioablation to Treat Refractory Ventricular Tachycardia in Patients With Ischemic Cardiomyopathy	JACC Clin Electrophysiol. 2022 Jan;8(1):49-58. doi: 10.1016/j.jacep.2021.06.016. Epub 2021 Aug 4.	Qian PC	JACC Clin Electrophysiol	2021-08-08	34364832			10.1016/j.jacep.2021.06.016	Yes	Yes				Yes	Yes	Yes			No					Yes	Yes	Yes		Yes
Santos-Ortega A, Rivas-Gándara N, Pascual-González G, Seoane A, Granado R, Reyes V.	2022	Multimodality imaging fusion to guide stereotactic radioablation for refractory complex ventricular tachycardia	HeartRhythm Case Rep. 2022 Sep 16;8(12):836-839. doi: 10.1016/j.hrcr.2022.09.008. eCollection 2022 Dec.	Santos-Ortega A	HeartRhythm Case Rep	2023-01-09	36620359	PMC9811110		10.1016/j.hrcr.2022.09.008	Yes	Yes				Yes	Yes	Yes			No					Yes	Yes	Yes		Yes
Huang LH, Gao ZZ, Li WY, Zhang HC, Zheng JW, Liu XP.	2023	Stereotactic body radiation therapy for refractory premature ventricular contractions that originate from the left ventricular summit: A case report	Pacing Clin Electrophysiol. 2023 Feb;46(2):190-194. doi: 10.1111/pace.14590. Epub 2022 Sep 20.	Huang LH	Pacing Clin Electrophysiol	2022-09-07	36069105			10.1111/pace.14590	Yes	Yes				Yes	Yes	Yes			No					Yes	Yes	Yes		Yes
Mages C, Steinfurt J, Rahm AK, Thomas D, Majidi R, Kehrle F, André F, Seidensaal K, Rhein B, Wengenmayer T, Gressler A, Westermann D, Herzog R, Debus J, Frey N, Lugenbiel P.	2023	Recurrent ventricular tachycardia originating from the "left ventricular summit" effectively eliminated by stereotactic irradiation - A case report	HeartRhythm Case Rep. 2023 Aug 22;9(11):802-807. doi: 10.1016/j.hrcr.2023.08.009. eCollection 2023 Nov.	Mages C	HeartRhythm Case Rep	2023-11-29	38023678	PMC10667122		10.1016/j.hrcr.2023.08.009	Yes	Yes				Yes	Yes	Yes			No					Yes	Yes	Yes		Yes
Haskova J, Peichl P, Pirk J, Cvek J, Neuwirth R, Kautzner J.	2018	Stereotactic radiosurgery as a treatment for recurrent ventricular tachycardia associated with cardiac fibroma	HeartRhythm Case Rep. 2018 Oct 24;5(1):44-47. doi: 10.1016/j.hrcr.2018.10.007. eCollection 2019 Jan.	Haskova J	HeartRhythm Case Rep	2019-01-30	30693205	PMC6342609		10.1016/j.hrcr.2018.10.007	Yes	Yes				Yes	Yes	Yes			No					Yes	Yes	Yes	Yes
Jumeau R, Ozsahin M, Schwitter J, Vallet V, Duclos F, Zeverino M, Moeckli R, Pruvot E, Bourhis J.	2018	Rescue procedure for an electrical storm using robotic non-invasive cardiac radio-ablation	Radiother Oncol. 2018 Aug;128(2):189-191. doi: 10.1016/j.radonc.2018.04.025. Epub 2018 May 9.	Jumeau R	Radiother Oncol	2018-05-14	29753550			10.1016/j.radonc.2018.04.025	Yes	Yes				Yes	Yes	Yes			No					Yes	Yes	Yes	Yes
Bhaskaran A, Downar E, Chauhan VS, Lindsay P, Nair K, Ha A, Hope A, Nanthakumar K.	2019	Electroanatomical mapping-guided stereotactic radiotherapy for right ventricular tachycardia storm	HeartRhythm Case Rep. 2019 Sep 30;5(12):590-592. doi: 10.1016/j.hrcr.2019.09.007. eCollection 2019 Dec.	Bhaskaran A	HeartRhythm Case Rep	2020-01-01	31890583	PMC6926178		10.1016/j.hrcr.2019.09.007	Yes	Yes				Yes	Yes	Yes			No					Yes	Yes	Yes	Yes
Neuwirth R, Cvek J, Knybel L, Jiravsky O, Molenda L, Kodaj M, Fiala M, Peichl P, Feltl D, Januška J, Hecko J, Kautzner J.	2019	Stereotactic radiosurgery for ablation of ventricular tachycardia	Europace. 2019 Jul 1;21(7):1088-1095. doi: 10.1093/europace/euz133.	Neuwirth R	Europace	2019-05-24	31121018			10.1093/europace/euz133	Yes	Yes				Yes	Yes	Yes			No					Yes	Yes	Yes	Yes
Zeng LJ, Huang LH, Tan H, Zhang HC, Mei J, Shi HF, Jiang CY, Tan C, Zheng JW, Liu XP.	2019	Stereotactic body radiation therapy for refractory ventricular tachycardia secondary to cardiac lipoma: A case report	Pacing Clin Electrophysiol. 2019 Sep;42(9):1276-1279. doi: 10.1111/pace.13731. Epub 2019 Jun 4.	Zeng LJ	Pacing Clin Electrophysiol	2019-05-23	31116434			10.1111/pace.13731	Yes	Yes				Yes	Yes	Yes			No					Yes	Yes	Yes	Yes
Gianni C, Rivera D, Burkhardt JD, Pollard B, Gardner E, Maguire P, Zei PC, Natale A, Al-Ahmad A.	2020	Stereotactic arrhythmia radioablation for refractory scar-related ventricular tachycardia	Heart Rhythm. 2020 Aug;17(8):1241-1248. doi: 10.1016/j.hrthm.2020.02.036. Epub 2020 Mar 6.	Gianni C	Heart Rhythm	2020-03-11	32151737			10.1016/j.hrthm.2020.02.036	Yes	Yes				Yes	Yes	Yes			No					Yes	Yes	Yes	Yes
Kiani S, Kutob L, Schneider F, Higgins KA, Lloyd MS.	2020	Histopathologic and Ultrastructural Findings in Human Myocardium After Stereotactic Body Radiation Therapy for Recalcitrant Ventricular Tachycardia	Circ Arrhythm Electrophysiol. 2020 Nov;13(11):e008753. doi: 10.1161/CIRCEP.120.008753. Epub 2020 Oct 8.	Kiani S	Circ Arrhythm Electrophysiol	2020-10-08	33031001			10.1161/CIRCEP.120.008753	Yes	Yes				Yes	Yes	Yes			No		Lloyd, 2020			Yes	Yes	Yes	Yes
Krug D, Blanck O, Demming T, Dottermusch M, Koch K, Hirt M, Kotzott L, Zaman A, Eidinger L, Siebert FA, Dunst J, Bonnemeier H.	2020	Stereotactic body radiotherapy for ventricular tachycardia (cardiac radiosurgery) : First-in-patient treatment in Germany	Strahlenther Onkol. 2020 Jan;196(1):23-30. doi: 10.1007/s00066-019-01530-w. Epub 2019 Oct 31.	Krug D	Strahlenther Onkol	2019-11-02	31673718			10.1007/s00066-019-01530-w	Yes	Yes				Yes	Yes	Yes			No					Yes	Yes	Yes	Yes
Lloyd MS, Wight J, Schneider F, Hoskins M, Attia T, Escott C, Lerakis S, Higgins KA.	2020	Clinical experience of stereotactic body radiation for refractory ventricular tachycardia in advanced heart failure patients	Heart Rhythm. 2020 Mar;17(3):415-422. doi: 10.1016/j.hrthm.2019.09.028. Epub 2019 Oct 1.	Lloyd MS	Heart Rhythm	2019-10-05	31585181			10.1016/j.hrthm.2019.09.028	Yes	Yes				Yes	Yes	Yes			No					Yes	Yes	Yes	Yes
Martí-Almor J, Jiménez-López J, Rodríguez de Dios N, Tizón H, Vallés E, Algara M.	2020	Noninvasive ablation of ventricular tachycardia with stereotactic radiotherapy in a patient with arrhythmogenic right ventricular cardiomyopathy	Rev Esp Cardiol (Engl Ed). 2020 Jan;73(1):97-99. doi: 10.1016/j.rec.2019.06.004. Epub 2019 Jul 30.	Martí-Almor J	Rev Esp Cardiol (Engl Ed)	2019-08-04	31375392			10.1016/j.rec.2019.06.004	Yes	Yes				Yes	Yes	Yes			No					Yes	Yes	Yes	Yes
Mayinger M, Kovacs B, Tanadini-Lang S, Ehrbar S, Wilke L, Chamberlain M, Moreira A, Weitkamp N, Brunckhorst C, Duru F, Steffel J, Breitenstein A, Alkadhi H, Garcia Schueler HI, Manka R, Ruschitzka F, Guckenberger M, Saguner AM, Andratschke N.	2020	First magnetic resonance imaging-guided cardiac radioablation of sustained ventricular tachycardia	Radiother Oncol. 2020 Nov;152:203-207. doi: 10.1016/j.radonc.2020.01.008. Epub 2020 Feb 14.	Mayinger M	Radiother Oncol	2020-02-19	32067819			10.1016/j.radonc.2020.01.008	Yes	Yes				Yes	Yes	Yes			No					Yes	Yes	Yes	Yes
Narducci ML, Cellini F, Placidi L, Boldrini L, Perna F, Bencardino G, Pinnacchio G, Bertolini R, Cannelli G, Frascino V, Tagliaferri L, Chiesa S, Mattiucci GC, Balducci M, Gambacorta MA, Rossi M, Indovina L, Pelargonio G, Valentini V, Crea F.	2020	Case Report: A Case Report of Stereotactic Ventricular Arrhythmia Radioablation (STAR) on Large Cardiac Target Volume by Highly Personalized Inter- and Intra-fractional Image Guidance	Front Cardiovasc Med. 2020 Nov 23;7:565471. doi: 10.3389/fcvm.2020.565471. eCollection 2020.	Narducci ML	Front Cardiovasc Med	2020-12-17	33330640	PMC7719630		10.3389/fcvm.2020.565471	Yes	Yes				Yes	Yes	Yes			No					Yes	Yes	Yes	Yes
Park JS, Choi Y.	2020	Stereotactic Cardiac Radiation to Control Ventricular Tachycardia and Fibrillation Storm in a Patient with Apical Hypertrophic Cardiomyopathy at Burnout Stage: Case Report	J Korean Med Sci. 2020 Jul 13;35(27):e200. doi: 10.3346/jkms.2020.35.e200.	Park JS	J Korean Med Sci	2020-07-14	32657082	PMC7358068		10.3346/jkms.2020.35.e200	Yes	Yes				Yes	Yes	Yes			No					Yes	Yes	Yes	Yes
Aras D, Ozturk HF, Ozdemir E, Kervan U, Kara M, Cay S, Coskun N, Ozcan F, Korkmaz A, Ozeke O, Topaloglu S, Tezcan Y.	2021	Use of Stereotactic Radioablation Therapy as a Bailout Therapy for Refractory Ventricular Tachycardia in a Patient with a No-entry Left Ventricle	J Innov Card Rhythm Manag. 2021 Sep 15;12(9):4671-4675. doi: 10.19102/icrm.2021.120902. eCollection 2021 Sep.	Aras D	J Innov Card Rhythm Manag	2021-10-01	34595050	PMC8476093		10.19102/icrm.2021.120902	Yes	Yes				Yes	Yes	Yes			No		Aras, 2023			Yes	Yes	Yes	Yes
Boda-Heggemann J, Blanck O, Mehrhof F, Ernst F, Buergy D, Fleckenstein J, Tülümen E, Krug D, Siebert FA, Zaman A, Kluge AK, Parwani AS, Andratschke N, Mayinger MC, Ehrbar S, Saguner AM, Celik E, Baus WW, Stauber A, Vogel L, Schweikard A, Budach V, Dunst J, Boldt LH, Bonnemeier H, Rudic B.	2021	Interdisciplinary Clinical Target Volume Generation for Cardiac Radioablation: Multicenter Benchmarking for the RAdiosurgery for VENtricular TAchycardia (RAVENTA) Trial	Int J Radiat Oncol Biol Phys. 2021 Jul 1;110(3):745-756. doi: 10.1016/j.ijrobp.2021.01.028. Epub 2021 Jan 27.	Boda-Heggemann J	Int J Radiat Oncol Biol Phys	2021-01-28	33508373			10.1016/j.ijrobp.2021.01.028	Yes	Yes				Yes	Yes	Yes			No					Yes	Yes	Yes	Yes
Chin R, Hayase J, Hu P, Cao M, Deng J, Ajijola O, Do D, Vaseghi M, Buch E, Khakpour H, Fujimura O, Krokhaleva Y, Macias C, Sorg J, Gima J, Pavez G, Boyle NG, Steinberg M, Shivkumar K, Bradfield JS.	2021	Non-invasive stereotactic body radiation therapy for refractory ventricular arrhythmias: an institutional experience	J Interv Card Electrophysiol. 2021 Sep;61(3):535-543. doi: 10.1007/s10840-020-00849-0. Epub 2020 Aug 15.	Chin R	J Interv Card Electrophysiol	2020-08-18	32803639			10.1007/s10840-020-00849-0	Yes	Yes				Yes	Yes	Yes			No					Yes	Yes	Yes	Yes
Dusi V, Vitolo V, Frigerio L, Totaro R, Valentini A, Barcellini A, Mirandola A, Perego GB, Coccia M, Greco A, Ghio S, Valvo F, De Ferrari GM, Gnecchi M, Oltrona Visconti L, Rordorf R.	2021	First-in-man case of non-invasive proton radiotherapy for the treatment of refractory ventricular tachycardia in advanced heart failure	Eur J Heart Fail. 2021 Jan;23(1):195-196. doi: 10.1002/ejhf.2056. Epub 2020 Nov 25.	Dusi V	Eur J Heart Fail	2020-11-12	33179329			10.1002/ejhf.2056	Yes	Yes				Yes	Yes	Yes			No					Yes	Yes	Yes	Yes
Gerard IJ, Bernier M, Hijal T, Kopek N, Pater P, Stosky J, Stroian G, Toscani B, Alfieri J.	2021	Stereotactic Arrhythmia Radioablation for Ventricular Tachycardia: Single Center First Experiences	Adv Radiat Oncol. 2021 Apr 20;6(4):100702. doi: 10.1016/j.adro.2021.100702. eCollection 2021 Jul-Aug.	Gerard IJ	Adv Radiat Oncol	2021-06-07	34095614	PMC8165547		10.1016/j.adro.2021.100702	Yes	Yes				Yes	Yes	Yes			No					Yes	Yes	Yes	Yes
Hayase J, Chin R, Kwon M, Cao M, Hu P, Ajijola O, Boyle N, Shivkumar K, Bradfield JS.	2021	Surgical ablation after stereotactic body radiation therapy for ventricular arrhythmias	HeartRhythm Case Rep. 2021 Nov 3;8(2):73-76. doi: 10.1016/j.hrcr.2021.10.006. eCollection 2022 Feb.	Hayase J	HeartRhythm Case Rep	2022-03-04	35242541	PMC8858747		10.1016/j.hrcr.2021.10.006	Yes	Yes				Yes	Yes	Yes			No		Chin, 2021			Yes	Yes	Yes	Yes
Ho G, Atwood TF, Bruggeman AR, Moore KL, McVeigh E, Villongco CT, Han FT, Hsu JC, Hoffmayer KS, Raissi F, Lin GY, Schricker A, Woods CE, Cheung JP, Taira AV, McCulloch A, Birgersdotter-Green U, Feld GK, Mundt AJ, Krummen DE.	2021	Computational ECG mapping and respiratory gating to optimize stereotactic ablative radiotherapy workflow for refractory ventricular tachycardia	Heart Rhythm O2. 2021 Sep 20;2(5):511-520. doi: 10.1016/j.hroo.2021.09.001. eCollection 2021 Oct.	Ho G	Heart Rhythm O2	2021-10-20	34667967	PMC8505208		10.1016/j.hroo.2021.09.001	Yes	Yes				Yes	Yes	Yes			No					Yes	Yes	Yes	Yes
Ho LT, Chen JL, Chan HM, Huang YC, Su MY, Kuo SH, Chang YC, Lin JL, Chen WJ, Lee WJ, Lin LY.	2021	First Asian population study of stereotactic body radiation therapy for ventricular arrhythmias	Sci Rep. 2021 May 14;11(1):10360. doi: 10.1038/s41598-021-89857-2.	Ho LT	Sci Rep	2021-05-15	33990651	PMC8121933		10.1038/s41598-021-89857-2	Yes	Yes				Yes	Yes	Yes			No					Yes	Yes	Yes	Yes
Lee J, Bates M, Shepherd E, Riley S, Henshaw M, Metherall P, Daniel J, Blower A, Scoones D, Wilkinson M, Richmond N, Robinson C, Cuculich P, Hugo G, Seller N, McStay R, Child N, Thornley A, Kelland N, Atherton P, Peedell C, Hatton M.	2021	Cardiac stereotactic ablative radiotherapy for control of refractory ventricular tachycardia: initial UK multicentre experience	Open Heart. 2021 Nov;8(2):e001770. doi: 10.1136/openhrt-2021-001770.	Lee J	Open Heart	2021-11-24	34815300	PMC8611439		10.1136/openhrt-2021-001770	Yes	Yes				Yes	Yes	Yes			No					Yes	Yes	Yes	Yes					Yes
Quick S, Christoph M, Polster D, Ibrahim K, Schöpe M, Klautke G.	2021	Immediate Response to Electroanatomical Mapping-Guided Stereotactic Ablative Radiotherapy for Ventricular Tachycardia	Radiat Res. 2021 Jun 1;195(6):596-599. doi: 10.1667/RADE-21-00011.1.	Quick S	Radiat Res	2021-04-07	33826732			10.1667/RADE-21-00011.1	Yes	Yes				Yes	Yes	Yes			No					Yes	Yes	Yes	Yes
Yugo D, Lo LW, Wu YH, Chung FP, Lin YJ, Chang SL, Hu YF, Chao TF, Liao JN, Chang TY, Lin CY, Tuan TC, Kuo L, Wu CI, Liu CM, Liu SH, Cheng WH, Lugtu IC, Jain A, Chen SA.	2021	Case series on stereotactic body radiation therapy in non-ischemic cardiomyopathy patients with recurrent ventricular tachycardia	Pacing Clin Electrophysiol. 2021 Jun;44(6):1085-1093. doi: 10.1111/pace.14254. Epub 2021 May 15.	Yugo D	Pacing Clin Electrophysiol	2021-05-01	33932305			10.1111/pace.14254	Yes	Yes				Yes	Yes	Yes			No					Yes	Yes	Yes	Yes
Bernstein HM, Leon W, Daly ME, Park P, Ghasemiesfe A, Beri N, Eng M, Srivatsa UN.	2022	Noninvasive Stereotactic Radiation for Refractory Ventricular Tachycardia After Failure of Cardiac Sympathetic Denervation	JACC Case Rep. 2022 Sep 21;4(18):1189-1194. doi: 10.1016/j.jaccas.2022.06.025. eCollection 2022 Sep 21.	Bernstein HM	JACC Case Rep	2022-10-10	36213875	PMC9537071		10.1016/j.jaccas.2022.06.025	Yes	Yes				Yes	Yes	Yes			No					Yes	Yes	Yes	Yes
Chang WI, Jo HH, Cha MJ, Chang JH, Choi CH, Kim HJ, Oh S, Robinson CG, Cuculich PS.	2022	Short-term and long-term effects of noninvasive cardiac radioablation for ventricular tachycardia: A single-center case series	Heart Rhythm O2. 2022 Dec 5;4(2):119-126. doi: 10.1016/j.hroo.2022.11.006. eCollection 2023 Feb.	Chang WI	Heart Rhythm O2	2023-03-06	36873313	PMC9975004		10.1016/j.hroo.2022.11.006	Yes	Yes				Yes	Yes	Yes			No					Yes	Yes	Yes	Yes
Herrera Siklody C, Pruvot E, Pascale P, Kinj R, Jumeau R, Le Bloa M, Teres C, Domenichini G, Porretta AP, Ozsahin M, Bourhis J, Schiappacasse L.	2022	Refractory ventricular tachycardia treated by a second session of stereotactic arrhythmia radioablation	Clin Transl Radiat Oncol. 2022 Aug 27;37:89-93. doi: 10.1016/j.ctro.2022.07.005. eCollection 2022 Nov.	Herrera Siklody C	Clin Transl Radiat Oncol	2022-09-19	36118122	PMC9478870		10.1016/j.ctro.2022.07.005	Yes	Yes				Yes	Yes	Yes			No					Yes	Yes	Yes	Yes
Huang SH, Wu YW, Shueng PW, Wang SY, Tsai MC, Liu YH, Chuang WP, Lin HH, Tien HJ, Yeh HP, Hsieh CH.	2022	Case report: Stereotactic body radiation therapy with 12 Gy for silencing refractory ventricular tachycardia	Front Cardiovasc Med. 2022 Nov 3;9:973105. doi: 10.3389/fcvm.2022.973105. eCollection 2022.	Huang SH	Front Cardiovasc Med	2022-11-21	36407435	PMC9669661		10.3389/fcvm.2022.973105	Yes	Yes				Yes	Yes	Yes			No					Yes	Yes	Yes	Yes
Kurzelowski R, Latusek T, Miszczyk M, Jadczyk T, Bednarek J, Sajdok M, Gołba KS, Wojakowski W, Wita K, Gardas R, Dolla Ł, Bekman A, Grza Dziel A, Blamek S.	2022	Radiosurgery in Treatment of Ventricular Tachycardia - Initial Experience Within the Polish SMART-VT Trial	Front Cardiovasc Med. 2022 Apr 18;9:874661. doi: 10.3389/fcvm.2022.874661. eCollection 2022.	Kurzelowski R	Front Cardiovasc Med	2022-05-05	35509272	PMC9058092		10.3389/fcvm.2022.874661	Yes	Yes				Yes	Yes	Yes			No					Yes	Yes	Yes	Yes
Li J, Chen Q, Li G, Li Y, Zhang Y, Li C, Bai L, Zhong R, He Y, Xu F, Yang Q, Bai S.	2022	Stereotactic arrhythmia radiotherapy: a case study of real-time image-guided noninvasive treatment for ventricular tachycardia	Quant Imaging Med Surg. 2022 Apr;12(4):2607-2615. doi: 10.21037/qims-21-1025.	Li J	Quant Imaging Med Surg	2022-04-04	35371930	PMC8923871		10.21037/qims-21-1025	Yes	Yes				Yes	Yes	Yes			No					Yes	Yes	Yes	Yes
Pavone C, Scacciavillani R, Narducci ML, Cellini F, Pelargonio G, Bencardino G, Perna F, Spera F, Pinnacchio G, Sanna T, Valentini V, Crea F.	2022	Successful ventricular tachycardia radioablation in a patient with previous chemical pleurodesis: A case report	Front Cardiovasc Med. 2022 Jul 18;9:937090. doi: 10.3389/fcvm.2022.937090. eCollection 2022.	Pavone C	Front Cardiovasc Med	2022-08-04	35924213	PMC9339650		10.3389/fcvm.2022.937090	Yes	Yes				Yes	Yes	Yes			No					Yes	Yes	Yes	Yes
Perrin R, Maguire P, Garonna A, Weidlich G, Bulling S, Fargier-Voiron M, De Marco C, Rossi E, Ciocca M, Vitolo V, Mirandola A.	2022	Case Report: Treatment Planning Study to Demonstrate Feasibility of Transthoracic Ultrasound Guidance to Facilitate Ventricular Tachycardia Ablation With Protons	Front Cardiovasc Med. 2022 May 4;9:849247. doi: 10.3389/fcvm.2022.849247. eCollection 2022.	Perrin R	Front Cardiovasc Med	2022-05-23	35600462	PMC9116532		10.3389/fcvm.2022.849247	Yes	Yes				Yes	Yes	Yes			No		Gianni, 2020			Yes	Yes	Yes	Yes
Kluge A, Ehrbar S, Grehn M, Fleckenstein J, Baus WW, Siebert FA, Schweikard A, Andratschke N, Mayinger MC, Boda-Heggemann J, Buergy D, Celik E, Krug D, Kovacs B, Saguner AM, Rudic B, Bergengruen P, Boldt LH, Stauber A, Zaman A, Bonnemeier H, Dunst J, Budach V, Blanck O, Mehrhof F.	2022	Treatment Planning for Cardiac Radioablation: Multicenter Multiplatform Benchmarking for the RAdiosurgery for VENtricular TAchycardia (RAVENTA) Trial	Int J Radiat Oncol Biol Phys. 2022 Jun 15;114(2):360-372. doi: 10.1016/j.ijrobp.2022.06.056.	Kluge A	Int J Radiat Oncol Biol Phys	2022-06-18	35716847			10.1016/j.ijrobp.2022.06.056	Yes	Yes				Yes	Yes	Yes			No		Boda-Heggemann, 2021	Mayinger, 2020	Krug, 2020	Yes	Yes	Yes	Yes
Aras D, Çetin EHÖ, Ozturk HF, Ozdemir E, Kara M, Ekizler FA, Ozeke O, Ozcan F, Korkmaz A, Kervan U, Turhan N, Coskun N, Tezcan Y, Huang H, Aksu T, Topaloglu S.	2023	Stereotactic body radioablation therapy as an immediate and early term antiarrhythmic palliative therapeutic choice in patients with refractory ventricular tachycardia	J Interv Card Electrophysiol. 2023 Jan;66(1):135-143. doi: 10.1007/s10840-022-01352-4. Epub 2022 Aug 30.	Aras D	J Interv Card Electrophysiol	2022-08-30	36040658	PMC9424800		10.1007/s10840-022-01352-4	Yes	Yes				Yes	Yes	Yes			No					Yes	Yes	Yes	Yes
Cellini F, Narducci ML, Pavone C, Bencardino G, Perna F, Pinnacchio G, Chiesa S, Massaccesi M, Gambacorta MA, Manfrida S, Longo S, Mannocci A, Di Gregorio G, Boldrini L, Tagliaferri L, Indovina L, Placidi L, Stimato G, Spera FR, Scacciavillani R, Crea F, Valentini V, Pelargonio G.	2023	Ventricular tachycardia ablation through radiation therapy (VT-ART) consortium: Concept description of an observational multicentric trial via matched pair analysis	Front Cardiovasc Med. 2023 Feb 27;10:1020966. doi: 10.3389/fcvm.2023.1020966. eCollection 2023.	Cellini F	Front Cardiovasc Med	2023-03-16	36923954	PMC10008881		10.3389/fcvm.2023.1020966	Yes	Yes				Yes	Yes	Yes			No					Yes	Yes	Yes	Yes
Mehrhof F, Bergengruen P, Gerds-Li JH, Jahn A, Kluge AK, Parwani A, Zips D, Boldt LH, Schönrath F.	2023	Cardiac radioablation of incessant ventricular tachycardia in patients with terminal heart failure under permanent left ventricular assist device therapy-description of two cases	Strahlenther Onkol. 2023 May;199(5):511-519. doi: 10.1007/s00066-023-02045-1. Epub 2023 Feb 3.	Mehrhof F	Strahlenther Onkol	2023-02-07	36750509	PMC10133058		10.1007/s00066-023-02045-1	Yes	Yes				Yes	Yes	Yes			No					Yes	Yes	Yes	Yes
Rosu-Bubulac M, Trankle CR, Mankad P, Grizzard JD, Ellenbogen KA, Jordan JH, Weiss E.	2023	Institutional experience report on the target contouring workflow in the radiotherapy department for stereotactic arrhythmia radioablation delivered on conventional linear accelerators	Strahlenther Onkol. 2023 Oct 23. doi: 10.1007/s00066-023-02159-6. Online ahead of print.	Rosu-Bubulac M	Strahlenther Onkol	2023-10-23	37872398			10.1007/s00066-023-02159-6	Yes	Yes				Yes	Yes	Yes			No					Yes	Yes	Yes	Yes
van der Ree MH, Cuculich PS, van Herk M, Hugo GD, Balt JC, Bates M, Ho G, Pruvot E, Herrera-Siklody C, Hoeksema WF, Lee J, Lloyd MS, Kemme MJB, Sacher F, Tixier R, Verhoeff JJC, Balgobind BV, Robinson CG, Rasch CRN, Postema PG.	2023	Interobserver variability in target definition for stereotactic arrhythmia radioablation	Front Cardiovasc Med. 2023 Sep 20;10:1267800. doi: 10.3389/fcvm.2023.1267800. eCollection 2023.	van der Ree MH	Front Cardiovasc Med	2023-10-06	37799779	PMC10547862		10.3389/fcvm.2023.1267800	Yes	Yes				Yes	Yes	Yes			No					Yes	Yes	Yes	Yes
van der Ree MH, Herrera Siklody C, Le Bloa M, Pascale P, Porretta AP, Teres CC, Solana Munoz J, Luca A, Domenichini G, Ozasahin M, Jumeau R, Postema PG, Ribi C, Bourhis J, Schiappacasse L, Pruvot E.	2023	Case report: First-in-human combined low-dose whole-heart irradiation and high-dose stereotactic arrhythmia radioablation for immunosuppressive refractory cardiac sarcoidosis and ventricular tachycardia	Front Cardiovasc Med. 2023 Jul 21;10:1213165. doi: 10.3389/fcvm.2023.1213165. eCollection 2023.	van der Ree MH	Front Cardiovasc Med	2023-08-07	37547255	PMC10401040		10.3389/fcvm.2023.1213165	Yes	Yes				Yes	Yes	Yes			No					Yes	Yes	Yes	Yes
Vaskovskii VA, Taimasova IA, Artyukhina EA, Antipina NA, Golanov AV, Usachev DY, Revishvili AS.	2023	Long-Term Results of the First Clinical Application of Stereotactic Radioablation Using a Linear Electron Accelerator for the Treatment of Ventricular Tachycardia	Bull Exp Biol Med. 2023 Mar;174(5):594-600. doi: 10.1007/s10517-023-05753-x. Epub 2023 Apr 13.	Vaskovskii VA	Bull Exp Biol Med	2023-04-13	37052858			10.1007/s10517-023-05753-x	Yes	Yes				Yes	Yes	Yes			No					Yes	Yes	Yes	Yes
Wang CY, Ho LT, Lin LY, Chan HM, Chen HY, Yu TL, Huang YS, Kuo SH, Lee WJ, Chen JL.	2023	Noninvasive cardiac radioablation for ventricular tachycardia: dosimetric comparison between linear accelerator- and robotic CyberKnife-based radiosurgery systems	Radiat Oncol. 2023 Nov 10;18(1):187. doi: 10.1186/s13014-023-02370-w.	Wang CY	Radiat Oncol	2023-11-11	37950307	PMC10638803		10.1186/s13014-023-02370-w	Yes	Yes				Yes	Yes	Yes			No		Ho, 2021			Yes	Yes	Yes	Yes
Amino M, Kabuki S, Kunieda E, Hashimoto J, Sugawara A, Sakai T, Sakama S, Ayabe K, Ohno Y, Yagishita A, Kobayashi Y, Ikari Y, Yoshioka K.	2023	Interim Report of a Japanese Phase II Trial for Cardiac Stereotactic Body Radiotherapy in Refractory Ventricular Tachycardia - Focus on Target Determination	Circ Rep. 2023 Feb 9;5(3):69-79. doi: 10.1253/circrep.CR-23-0003. eCollection 2023 Mar 10.	Amino M	Circ Rep	2023-03-13	36909137	PMC9992511		10.1253/circrep.CR-23-0003	Yes	Yes				Yes	Yes	Yes			No					Yes	Yes	Yes	Yes
Harms J, Schreibmann E, Mccall NS, Lloyd MS, Higgins KA, Castillo R.	2023	Cardiac motion and its dosimetric impact during radioablation for refractory ventricular tachycardia	J Appl Clin Med Phys. 2023 Jun;24(6):e13925. doi: 10.1002/acm2.13925. Epub 2023 Feb 6.	Harms J	J Appl Clin Med Phys	2023-02-07	36747376	PMC10243314		10.1002/acm2.13925	Yes	Yes				Yes	Yes	Yes			No		Lloyd, 2020			Yes	Yes	Yes	Yes
Herrera Siklody C, Schiappacasse L, Jumeau R, Reichlin T, Saguner AM, Andratschke N, Elicin O, Schreiner F, Kovacs B, Mayinger M, Huber A, Verhoeff JJC, Pascale P, Solana Muñoz J, Luca A, Domenichini G, Moeckli R, Bourhis J, Ozsahin EM, Pruvot E.	2023	Recurrences of ventricular tachycardia after stereotactic arrhythmia radioablation arise outside the treated volume: analysis of the Swiss cohort	Europace. 2023 Oct 5;25(10):euad268. doi: 10.1093/europace/euad268.	Herrera Siklody C	Europace	2023-09-11	37695314	PMC10551232		10.1093/europace/euad268	Yes	Yes				Yes	Yes	Yes			No					Yes	Yes	Yes	Yes
Morris E, Chin R, Wu T, Smith C, Nejad-Davarani S, Cao M.	2023	ASSET: Auto-Segmentation of the Seventeen SEgments for Ventricular Tachycardia Ablation in Radiation Therapy	Cancers (Basel). 2023 Aug 11;15(16):4062. doi: 10.3390/cancers15164062.	Morris E	Cancers (Basel)	2023-08-26	37627090	PMC10452457		10.3390/cancers15164062	Yes	Yes				Yes	Yes	Yes			No		Chin, 2020			Yes	Yes	Yes	Yes
Öztürk HF, Arslan SA, Gani Z, Aras D, Tezcan Y.	2023	From organ at risk to target organ: Dosimetric comparison of myocardial stereotactic ablative body radiotherapy between helical tomotherapy and volumetric arc therapy for refractory ventricular tachycardia	Med Dosim. 2023 Winter;48(4):293-298. doi: 10.1016/j.meddos.2023.08.001. Epub 2023 Sep 4.	Öztürk HF	Med Dosim	2023-09-06	37673728			10.1016/j.meddos.2023.08.001	Yes	Yes				Yes	Yes	Yes			No		Aras, 2023			Yes	Yes	Yes	Yes
van der Ree MH, Dieleman EMT, Visser J, Planken RN, Boekholdt SM, de Bruin-Bon RHA, Rasch CRN, Hoeksema WF, de Jong RMAJ, Kemme MJB, Balt JC, Wilde AAM, Balgobind BV, Postema PG.	2023	Non-invasive stereotactic arrhythmia radiotherapy for ventricular tachycardia: results of the prospective STARNL-1 trial	Europace. 2023 Mar 30;25(3):1015-1024. doi: 10.1093/europace/euad020.	van der Ree MH	Europace	2023-02-06	36746553	PMC10062344		10.1093/europace/euad020	Yes	Yes				Yes	Yes	Yes			No					Yes	Yes	Yes	Yes
van der Ree MH, Luca A, Herrera Siklody C, Le Bloa M, Pascale P, Porretta AP, Teres CC, Solana Munoz J, Hoeksema WF, Domenichini G, Jumeau R, Postema PG, Bourhis J, Schiappacasse L, Pruvot E.	2023	Effects of stereotactic arrhythmia radioablation on left ventricular ejection fraction and valve function over time	Heart Rhythm. 2023 Aug;20(8):1206-1207. doi: 10.1016/j.hrthm.2023.05.022. Epub 2023 May 23.	van der Ree MH	Heart Rhythm	2023-05-24	37225114			10.1016/j.hrthm.2023.05.022	Yes	Yes				Yes	Yes	Yes			No		Jumeau, 2018			Yes	Yes	Yes	Yes
Wutzler A, Tiedke B, Osman M, Mahrous N, Wurm R.	2023	Elimination of refractory ventricular tachycardia storm and fibrillation using stereotactic radiotherapy	Clin Case Rep. 2023 Jan 16;11(1):e6690. doi: 10.1002/ccr3.6690. eCollection 2023 Jan.	Wutzler A	Clin Case Rep	2023-01-25	36694642	PMC9842778		10.1002/ccr3.6690	Yes	Yes				Yes	Yes	Yes			No					Yes	Yes	Yes	Yes
Wight J, Bigham T, Schwartz A, Zahid AT, Bhatia N, Kiani S, Shah A, Westerman S, Higgins K, Lloyd MS.	2022	Long Term Follow-Up of Stereotactic Body Radiation Therapy for Refractory Ventricular Tachycardia in Advanced Heart Failure Patients	Front Cardiovasc Med. 2022 Apr 29;9:849113. doi: 10.3389/fcvm.2022.849113. eCollection 2022.	Wight J	Front Cardiovasc Med	2022-05-16	35571173	PMC9098944		10.3389/fcvm.2022.849113	Yes	Yes				Yes	Yes	Yes			No					Yes	Yes	Yes							Yes
Ajani JA, Dimery I, Chawla SP, Pinnamaneni K, Benjamin RS, Legha SS, Krakoff IH.	1986	Phase II studies of homoharringtonine in patients with advanced malignant melanoma; sarcoma; and head and neck, breast, and colorectal carcinomas	Cancer Treat Rep. 1986 Mar;70(3):375-9.	Ajani JA	Cancer Treat Rep	1986-03-01	3955548				Yes	Yes			Yes	No	No									No	No	No
Stoter G, Shiloni E, Aamdal S, Cleton FJ, Iacobelli S, Bijman JT, Palmer P, Franks CR, Rodenhuis S.	1989	Sequential administration of recombinant human interleukin-2 and dacarbazine in metastatic melanoma. A multicentre phase II study	Eur J Cancer Clin Oncol. 1989;25 Suppl 3:S41-3.	Stoter G	Eur J Cancer Clin Oncol	1989-01-01	2697578				Yes	Yes			Yes	No	No									No	No	No
Desai JM, Nyo H, Vera Z, Seibert JA, Vogelsang PJ.	1991	Orthogonal electrode catheter array for mapping of endocardial focal site of ventricular activation	Pacing Clin Electrophysiol. 1991 Apr;14(4 Pt 1):557-76. doi: 10.1111/j.1540-8159.1991.tb02828.x.	Desai JM	Pacing Clin Electrophysiol	1991-04-01	1710061			10.1111/j.1540-8159.1991.tb02828.x	Yes	Yes				Yes	Yes	No								No	No	No
Kipshidze NN, Chapudze GE, Marsagishvili LA, Bokhua MR, Akhobadze TG.	1991	[Laser therapy and death caused by arrhythmia in ischemic heart disease]	Sov Med. 1991;(4):3-5.	Kipshidze NN	Sov Med	1991-01-01	1714630				Yes	Yes			Yes	No	No									No	No	No
Hendrickson DM, Landas SK, Martins JB, Kienzle MG.	1992	Post-mortem observations of a recent radiofrequency catheter ablation site	Am J Cardiovasc Pathol. 1992;4(1):73-8.	Hendrickson DM	Am J Cardiovasc Pathol	1992-01-01	1385715				Yes	Yes			Yes	No	No									No	No	No
Larsen RL, Jakacki RI, Vetter VL, Meadows AT, Silber JH, Barber G.	1992	Electrocardiographic changes and arrhythmias after cancer therapy in children and young adults	Am J Cardiol. 1992 Jul 1;70(1):73-7. doi: 10.1016/0002-9149(92)91393-i.	Larsen RL	Am J Cardiol	1992-07-01	1615874			10.1016/0002-9149(92)91393-i	Yes	Yes				Yes	Yes	No								No	No	No
McLachlan SA, Millward MJ, Toner GC, Guiney MJ, Bishop JF.	1994	The spectrum of 5-fluorouracil cardiotoxicity	Med J Aust. 1994 Aug 1;161(3):207-9. doi: 10.5694/j.1326-5377.1994.tb127384.x.	McLachlan SA	Med J Aust	1994-08-01	8035725			10.5694/j.1326-5377.1994.tb127384.x	Yes	Yes				Yes	Yes	No								No	No	No
Pinski SL, Trohman RG.	1995	Implantable cardioverter-defibrillators: implications for the nonelectrophysiologist	Ann Intern Med. 1995 May 15;122(10):770-7. doi: 10.7326/0003-4819-122-10-199505150-00007.	Pinski SL	Ann Intern Med	1995-05-15	7717600			10.7326/0003-4819-122-10-199505150-00007	Yes	Yes			Yes	No	No									No	No	No
Kimura T, Yoshizu H, Hatori N, Shimizu M, Segawa D, Tanaka S.	1997	[Surgical treatment for primary cardiac malignant lymphoma]	Nihon Kyobu Geka Gakkai Zasshi. 1997 Apr;45(4):607-10.	Kimura T	Nihon Kyobu Geka Gakkai Zasshi	1997-04-01	9155133				Yes	Yes			Yes	No	No									No	No	No
Sauer-Heilborn A, Kath R, Schneider CP, Höffken K.	1999	Severe non-haematological toxicity after treatment with gemcitabine	J Cancer Res Clin Oncol. 1999 Nov;125(11):637-40. doi: 10.1007/s004320050327.	Sauer-Heilborn A	J Cancer Res Clin Oncol	1999-10-29	10541971			10.1007/s004320050327	Yes	Yes				Yes	Yes	No								No	No	No
Miyashita T, Miyazawa I, Kawaguchi T, Kasai T, Yamaura T, Ito T, Takei M, Kiyosawa K.	2000	A case of primary cardiac B cell lymphoma associated with ventricular tachycardia, successfully treated with systemic chemotherapy and radiotherapy: a long-term survival case	Jpn Circ J. 2000 Feb;64(2):135-8. doi: 10.1253/jcj.64.135.	Miyashita T	Jpn Circ J	2000-03-15	10716528			10.1253/jcj.64.135	Yes	Yes				Yes	Yes	No								No	No	No
Chang IK, Shyu MK, Lee CN, Kau ML, Ko YH, Chow SN, Hsieh FJ.	2002	Prenatal diagnosis and treatment of fetal long QT syndrome: a case report	Prenat Diagn. 2002 Dec;22(13):1209-12. doi: 10.1002/pd.475.	Chang IK	Prenat Diagn	2002-12-13	12478635			10.1002/pd.475	Yes	Yes				Yes	Yes	No								No	No	No
Dickfeld T, Calkins H, Zviman M, Kato R, Meininger G, Lickfett L, Berger R, Halperin H, Solomon SB.	2003	Anatomic stereotactic catheter ablation on three-dimensional magnetic resonance images in real time	Circulation. 2003 Nov 11;108(19):2407-13. doi: 10.1161/01.CIR.0000093191.05433.B0. Epub 2003 Oct 20.	Dickfeld T	Circulation	2003-10-22	14568905			10.1161/01.CIR.0000093191.05433.B0	Yes	Yes				Yes	Yes	No								No	No	No
Hermida JS, Jarry G, Tcheng E, Moullart V, Arlot S, Rey JL, Schvartz C.	2004	[Prevention of recurrent amiodarone-induced hyperthyroidism by iodine-131]	Arch Mal Coeur Vaiss. 2004 Mar;97(3):207-13.	Hermida JS	Arch Mal Coeur Vaiss	2004-04-27	15106744				Yes	Yes			Yes	No	No									No	No	No
John J, Kaye GC.	2004	Shock coil failure secondary to external irradiation in a patient with implantable cardioverter defibrillator	Pacing Clin Electrophysiol. 2004 May;27(5):690-1. doi: 10.1111/j.1540-8159.2004.00513.x.	John J	Pacing Clin Electrophysiol	2004-05-06	15125735			10.1111/j.1540-8159.2004.00513.x	Yes	Yes				Yes	Yes	No			No					No	No	No
Ichinose T, Nakazato Y, Miyano H, Kimura T, Yamashita H, Takizawa K, Kawai S, Daida H, Kawasaki S, Amano A.	2005	Severe infundibular pulmonary stenosis and coronary artery stenosis with ventricular tachycardia 24 years after mediastinal irradiation	Intern Med. 2005 Sep;44(9):963-6. doi: 10.2169/internalmedicine.44.963.	Ichinose T	Intern Med	2005-11-01	16258212			10.2169/internalmedicine.44.963	Yes	Yes				Yes	Yes	No								No	No	No
Ferguson C, Clarke J, Herity NA.	2006	Ventricular tachycardia associated with trastuzumab	N Engl J Med. 2006 Feb 9;354(6):648-9. doi: 10.1056/NEJMc052708.	Ferguson C	N Engl J Med	2006-02-10	16467559			10.1056/NEJMc052708	Yes	Yes				Yes	Yes	No								No	No	No
Recchia F, Saggio G, Amiconi G, Di Blasio A, Cesta A, Candeloro G, Rea S, Nappi G.	2006	Cardiac metastases in malignant fibrous histiocytoma. A case report	Tumori. 2006 Jan-Feb;92(1):76-8. doi: 10.1177/030089160609200113.	Recchia F	Tumori	2006-05-11	16683388			10.1177/030089160609200113	Yes	Yes				Yes	Yes	No								No	No	No
Uiterwaal GJ, Springorum BG, Scheepers E, de Ruiter GS, Hurkmans CW.	2006	Interference detection in implantable defibrillators induced by therapeutic radiation therapy	Neth Heart J. 2006 Oct;14(10):330-334.	Uiterwaal GJ	Neth Heart J	2015-02-20	25696559	PMC2557320			Yes	Yes				Yes	Yes	No			No					No	No	No
Hu XC, Zheng LR, Chen Y.	2007	[Myocardial injury syndrome post radioablation in a patient with idiopathic ventricular tachycardia]	Zhonghua Xin Xue Guan Bing Za Zhi. 2007 Feb;35(2):188-9.	Hu XC	Zhonghua Xin Xue Guan Bing Za Zhi	2007-04-21	17445421				Yes	Yes		Yes		No	No	Yes								No	No	No
Nemec J.	2007	Runaway implantable defibrillator--a rare complication of radiation therapy	Pacing Clin Electrophysiol. 2007 May;30(5):716-8. doi: 10.1111/j.1540-8159.2007.00735.x.	Nemec J	Pacing Clin Electrophysiol	2007-04-28	17461884			10.1111/j.1540-8159.2007.00735.x	Yes	Yes			Yes	No	No									No	No	No
Kinoshita K, Hanibuchi M, Kishi M, Kanematsu T, Nishioka Y, Sone S.	2009	[Case of squamous cell lung cancer with myocardial metastasis complicated with ventricular tachycardia]	Nihon Kokyuki Gakkai Zasshi. 2009 Sep;47(9):817-22.	Kinoshita K	Nihon Kokyuki Gakkai Zasshi	2009-10-16	19827587				Yes	Yes			Yes	No	No									No	No	No
Tanaka Y, Yamabe H, Yamasaki H, Tsuda H, Nagayoshi Y, Kawano H, Kimura Y, Hokamura Y, Ogawa H.	2009	A case of reversible ventricular tachycardia and complete atrioventricular block associated with primary cardiac B-cell lymphoma	Pacing Clin Electrophysiol. 2009 Jun;32(6):816-9. doi: 10.1111/j.1540-8159.2009.02372.x.	Tanaka Y	Pacing Clin Electrophysiol	2009-06-24	19545348			10.1111/j.1540-8159.2009.02372.x	Yes	Yes				Yes	Yes	No								No	No	No
Inglis C, Chedgy F, Howlett DC.	2011	A case of recurrent ventricular tachycardia	BMJ. 2011 Jun 1;342:d2654. doi: 10.1136/bmj.d2654.	Inglis C	BMJ	2011-06-03	21632667			10.1136/bmj.d2654	Yes	Yes				Yes	Yes	No								No	No	No
Ubee SS, Kasi VS, Bello D, Manikandan R.	2011	Implications of pacemakers and implantable cardioverter defibrillators in urological practice	J Urol. 2011 Oct;186(4):1198-205. doi: 10.1016/j.juro.2011.02.2697. Epub 2011 Aug 16.	Ubee SS	J Urol	2011-08-19	21849189			10.1016/j.juro.2011.02.2697	Yes	Yes				Yes	Yes	No								No	No	No
Koten L, Salajka P.	2012	[Heart tumor manifesting as a sudden cardiac death]	Vnitr Lek. 2012 Sep;58(9):674-8.	Koten L	Vnitr Lek	2012-10-26	23094814				Yes	Yes		Yes		No	No									No	No	No
Kang DG, Kim SE, Park MS, Kim EJ, Lee JH, Park DG, Han KR, Oh DJ.	2013	Acquired Long QT Syndrome Manifesting with Torsades de Pointes in a Patient with Panhypopituitarism due to Radiotherapy	Korean Circ J. 2013 May;43(5):340-2. doi: 10.4070/kcj.2013.43.5.340. Epub 2013 May 31.	Kang DG	Korean Circ J	2013-06-12	23755081	PMC3675309		10.4070/kcj.2013.43.5.340	Yes	Yes				Yes	No									No	No	No
Beaty EH, Ballany W, Trohman RG, Madias C.	2014	Ventricular tachycardia associated with radiation-induced cardiac sarcoma	Tex Heart Inst J. 2014 Dec 1;41(6):620-5. doi: 10.14503/THIJ-13-3378. eCollection 2014 Dec.	Beaty EH	Tex Heart Inst J	2015-01-17	25593527	PMC4251334		10.14503/THIJ-13-3378	Yes	Yes				Yes	Yes	No								No	No	No
Bowers RW, Scott PA, Roberts PR.	2014	Use of external defibrillator jacket to facilitate safe delivery of radiotherapy for lung cancer - a report of two cases	Indian Heart J. 2014 Jan-Feb;66(1):111-4. doi: 10.1016/j.ihj.2013.12.004. Epub 2014 Jan 2.	Bowers RW	Indian Heart J	2014-03-04	24581107	PMC4054845		10.1016/j.ihj.2013.12.004	Yes	Yes				Yes	Yes	No								No	No	No
Luo W, Luo G, Gong Y, Wang J.	2014	Synchronous primary cancers of trachea and esophagus and ventricular tachycardia	Chin J Cancer Res. 2014 Jun;26(3):345-50. doi: 10.3978/j.issn.1000-9604.2014.06.06.	Luo W	Chin J Cancer Res	2014-07-19	25035663	PMC4076722		10.3978/j.issn.1000-9604.2014.06.06	Yes	Yes				Yes	Yes	No			No					No	No	No
Gauter-Fleckenstein B, Israel CW, Dorenkamp M, Dunst J, Roser M, Schimpf R, Steil V, Schäfer J, Höller U, Wenz F; DEGRO/DGK.	2015	DEGRO/DGK guideline for radiotherapy in patients with cardiac implantable electronic devices	Strahlenther Onkol. 2015 May;191(5):393-404. doi: 10.1007/s00066-015-0817-3. Epub 2015 Mar 5.	Gauter-Fleckenstein B	Strahlenther Onkol	2015-03-06	25739476			10.1007/s00066-015-0817-3	Yes	Yes				Yes	Yes	No								No	No	No
Loo BW Jr, Soltys SG, Wang L, Lo A, Fahimian BP, Iagaru A, Norton L, Shan X, Gardner E, Fogarty T, Maguire P, Al-Ahmad A, Zei P.	2015	Stereotactic ablative radiotherapy for the treatment of refractory cardiac ventricular arrhythmia	Circ Arrhythm Electrophysiol. 2015 Jun;8(3):748-50. doi: 10.1161/CIRCEP.115.002765.	Loo BW Jr	Circ Arrhythm Electrophysiol	2015-06-18	26082532			10.1161/CIRCEP.115.002765	Yes	Yes				Yes	Yes	No			No					No	No	No
Müssigbrodt A, Grothoff M, Dinov B, Kosiuk J, Richter S, Sommer P, Breithardt OA, Rolf S, Bollmann A, Arya A, Hindricks G.	2015	Irrigated tip catheters for radiofrequency ablation in ventricular tachycardia	Biomed Res Int. 2015;2015:389294. doi: 10.1155/2015/389294. Epub 2015 Jan 29.	Müssigbrodt A	Biomed Res Int	2015-02-24	25705659	PMC4326034		10.1155/2015/389294	Yes	Yes				Yes	Yes	No								No	No	No
Constantinescu A, Lehmann HI, Packer DL, Bert C, Durante M, Graeff C.	2016	Treatment Planning Studies in Patient Data With Scanned Carbon Ion Beams for Catheter-Free Ablation of Atrial Fibrillation	J Cardiovasc Electrophysiol. 2016 Mar;27(3):335-44. doi: 10.1111/jce.12888. Epub 2016 Jan 22.	Constantinescu A	J Cardiovasc Electrophysiol	2015-12-08	26638826			10.1111/jce.12888	Yes	Yes				Yes	Yes	No								No	No	No
Wang L, Fahimian B, Soltys SG, Zei P, Lo A, Gardner EA, Maguire PJ, Loo BW Jr.	2016	Stereotactic Arrhythmia Radioablation (STAR) of Ventricular Tachycardia: A Treatment Planning Study	Cureus. 2016 Jul 15;8(7):e694. doi: 10.7759/cureus.694.	Wang L	Cureus	2016-08-30	27570715	PMC4996541		10.7759/cureus.694	Yes	Yes				Yes	Yes	No			No					No	No	No
Amino M, Yoshioka K, Furusawa Y, Tanaka S, Kawabe N, Hashida T, Tsukada T, Izumi M, Inokuchi S, Tanabe T, Ikari Y.	2017	Inducibility of Ventricular Arrhythmia 1 Year Following Treatment with Heavy Ion Irradiation in Dogs with Myocardial Infarction	Pacing Clin Electrophysiol. 2017 Apr;40(4):379-390. doi: 10.1111/pace.13031. Epub 2017 Mar 3.	Amino M	Pacing Clin Electrophysiol	2017-02-04	28158934			10.1111/pace.13031	Yes	Yes				Yes	Yes	No			No					No	No	No
Cuculich PS, Schill MR, Kashani R, Mutic S, Lang A, Cooper D, Faddis M, Gleva M, Noheria A, Smith TW, Hallahan D, Rudy Y, Robinson CG.	2017	Noninvasive Cardiac Radiation for Ablation of Ventricular Tachycardia	N Engl J Med. 2017 Dec 14;377(24):2325-2336. doi: 10.1056/NEJMoa1613773.	Cuculich PS	N Engl J Med	2017-12-14	29236642	PMC5764179	NIHMS931621	10.1056/NEJMoa1613773	Yes	Yes				Yes	Yes	No			No					No	No	No
Gianni C, Mohanty S, Trivedi C, Di Biase L, Al-Ahmad A, Natale A, David Burkhardt J.	2017	Alternative Approaches for Ablation of Resistant Ventricular Tachycardia	Card Electrophysiol Clin. 2017 Mar;9(1):93-98. doi: 10.1016/j.ccep.2016.10.006. Epub 2016 Dec 24.	Gianni C	Card Electrophysiol Clin	2017-02-08	28167089			10.1016/j.ccep.2016.10.006	Yes	Yes				Yes	Yes	Yes			Yes					No	No	No
Kelsey KL, Kubicek LN, Bacon NJ, Torres T, Robertson SA.	2017	Neuromuscular blockade and inspiratory breath hold during stereotactic body radiation therapy for treatment of heart base tumors in four dogs	J Am Vet Med Assoc. 2017 Jan 15;250(2):199-204. doi: 10.2460/javma.250.2.199.	Kelsey KL	J Am Vet Med Assoc	2017-01-07	28058956			10.2460/javma.250.2.199	Yes	Yes				Yes	No									No	No	No
Zei PC, Soltys S.	2017	Ablative Radiotherapy as a Noninvasive Alternative to Catheter Ablation for Cardiac Arrhythmias	Curr Cardiol Rep. 2017 Sep;19(9):79. doi: 10.1007/s11886-017-0886-2.	Zei PC	Curr Cardiol Rep	2017-07-29	28752279	PMC5532420		10.1007/s11886-017-0886-2	Yes	Yes				Yes	Yes	Yes			Yes					No	No	No
Amino M, Yoshioka K, Kamada T, Furusawa Y.	2018	The Potential Application of Heavy Ion Beams in the Treatment of Arrhythmia: The Role of Radiation-Induced Modulation of Connexin43 and the Sympathetic Nervous System	Int J Part Ther. 2018 Summer;5(1):140-150. doi: 10.14338/IJPT-18-00022.1. Epub 2018 Sep 21.	Amino M	Int J Part Ther	2019-11-28	31773026	PMC6871596		10.14338/IJPT-18-00022.1	Yes	Yes				Yes	Yes	No			No					No	No	No
Buergy D, Rudic B, Tueluemen E, Gauter-Fleckenstein B, Borggrefe M, Wenz F.	2018	[Case series on SBRT in ventricular tachycardia reveals an impressive therapeutic effect]	Strahlenther Onkol. 2018 May;194(5):462-464. doi: 10.1007/s00066-018-1285-3.	Buergy D	Strahlenther Onkol	2018-03-04	29500550			10.1007/s00066-018-1285-3	Yes	Yes		Yes		No	No	Yes								No	No	No
Fernández-Ruiz I.	2018	Arrhythmias: Noninvasive radioablation for VT	Nat Rev Cardiol. 2018 Mar;15(3):133. doi: 10.1038/nrcardio.2018.5. Epub 2018 Jan 25.	Fernández-Ruiz I	Nat Rev Cardiol	2018-01-26	29368700			10.1038/nrcardio.2018.5	Yes	Yes				Yes	Yes	Yes			Yes					No	No	No
Graeff C, Bert C.	2018	Noninvasive cardiac arrhythmia ablation with particle beams	Med Phys. 2018 Nov;45(11):e1024-e1035. doi: 10.1002/mp.12595.	Graeff C	Med Phys	2018-11-14	30421810			10.1002/mp.12595	Yes	Yes				Yes	Yes	No			No					No	No	No
Hutchinson MD, Garza HK.	2018	Contemporary Tools and Techniques for Substrate Ablation of Ventricular Tachycardia in Structural Heart Disease	Curr Treat Options Cardiovasc Med. 2018 Feb 24;20(2):16. doi: 10.1007/s11936-018-0610-6.	Hutchinson MD	Curr Treat Options Cardiovasc Med	2018-02-26	29478118			10.1007/s11936-018-0610-6	Yes	Yes				Yes	Yes	No								No	No	No
John RM, Shinohara ET, Price M, Stevenson WG.	2018	Radiotherapy for ablation of ventricular tachycardia: Assessing collateral dosing	Comput Biol Med. 2018 Nov 1;102:376-380. doi: 10.1016/j.compbiomed.2018.08.010. Epub 2018 Aug 11.	John RM	Comput Biol Med	2018-08-22	30126615			10.1016/j.compbiomed.2018.08.010	Yes	Yes				Yes	Yes	No			No					No	No	No
Kim EJ, Davogustto G, Stevenson WG, John RM.	2018	Non-invasive Cardiac Radiation for Ablation of Ventricular Tachycardia: a New Therapeutic Paradigm in Electrophysiology	Arrhythm Electrophysiol Rev. 2018 Mar;7(1):8-10. doi: 10.15420/aer.7.1.EO1.	Kim EJ	Arrhythm Electrophysiol Rev	2018-04-12	29636967	PMC5889801		10.15420/aer.7.1.EO1	Yes	Yes				Yes	Yes	No								No	No	No
Orczykowski M, Derejko P, Urbanek P, Bodalski R, Lenarczyk R, Kozłowski D, Koźluk E, Łasocha D, Sterliński M, Kalarus Z, Bilińska M, Szumowski Ł.	2018	Ventricular fibrillation induced by radiofrequency energy delivery for premature ventricular contractions arising from the right ventricular outflow tract: is implantablecardioverterdefibrillator indicated?	Pol Arch Intern Med. 2018 Mar 29;128(3):166-170. doi: 10.20452/pamw.4193. Epub 2018 Jan 28.	Orczykowski M	Pol Arch Intern Med	2018-03-31	29600967			10.20452/pamw.4193	Yes	Yes				Yes	Yes	No								No	No	No
Park WKC, Maxwell AWP, Frank VE, Primmer MP, Paul JB, Collins SA, Lombardo KA, Lu S, Borjeson TM, Baird GL, Dupuy DE.	2018	The in vivo performance of a novel thermal accelerant agent used for augmentation of microwave energy delivery within biologic tissues during image-guided thermal ablation: a porcine study	Int J Hyperthermia. 2018 Feb;34(1):11-18. doi: 10.1080/02656736.2017.1317367. Epub 2017 Apr 24.	Park WKC	Int J Hyperthermia	2017-05-26	28540805			10.1080/02656736.2017.1317367	Yes	Yes				Yes	Yes	No								No	No	No
Spartalis M, Spartalis E, Athanasiou A, Nikiteas N.	2018	Safety concerns regarding ablative radiotherapy for ventricular tachycardia	Radiother Oncol. 2018 Aug;128(2):387. doi: 10.1016/j.radonc.2018.06.009. Epub 2018 Jun 21.	Spartalis M	Radiother Oncol	2018-06-26	29937213			10.1016/j.radonc.2018.06.009	Yes	Yes				Yes	Yes	Yes			Yes					No	No	No
Spartalis M, Spartalis E, Tzatzaki E, Tsilimigras DI, Moris D, Kontogiannis C, Livanis E, Iliopoulos DC, Voudris V, Theodorakis GN.	2018	Novel approaches for the treatment of ventricular tachycardia	World J Cardiol. 2018 Jul 26;10(7):52-59. doi: 10.4330/wjc.v10.i7.52.	Spartalis M	World J Cardiol	2018-08-07	30079151	PMC6068734		10.4330/wjc.v10.i7.52	Yes	Yes				Yes	Yes				yes					No	No	No
Weidlich GA, Hacker F, Bellezza D, Maguire P, Gardner EA.	2018	Ventricular Tachycardia: A Treatment Comparison Study of the CyberKnife with Conventional Linear Accelerators	Cureus. 2018 Oct 12;10(10):e3445. doi: 10.7759/cureus.3445.	Weidlich GA	Cureus	2018-12-18	30555760	PMC6294279		10.7759/cureus.3445	Yes	Yes				Yes	Yes	No			No					No	No	No
Xu X, Zhang Q, Song H, Ao Z, Li X, Cheng C, Shi M, Fu F, Sun C, Liu Y, Han D.	2018	Effects of artemisinin on ventricular arrhythmias in response to left ventricular afterload increase and microRNA expression profiles in Wistar rats	PeerJ. 2018 Dec 20;6:e6110. doi: 10.7717/peerj.6110. eCollection 2018.	Xu X	PeerJ	2019-01-01	30595983	PMC6304267		10.7717/peerj.6110	Yes	Yes				Yes	Yes	No								No	No	No
Zei PC, Wong D, Gardner E, Fogarty T, Maguire P.	2018	Safety and efficacy of stereotactic radioablation targeting pulmonary vein tissues in an experimental model	Heart Rhythm. 2018 Sep;15(9):1420-1427. doi: 10.1016/j.hrthm.2018.04.015. Epub 2018 Apr 18.	Zei PC	Heart Rhythm	2018-04-22	29678783			10.1016/j.hrthm.2018.04.015	Yes	Yes				Yes	Yes	No			No					No	No	No
Bhaskaran A, Nayyar S, Porta-Sánchez A, Haldar S, Bokhari M, Massé S, Liang T, Zehra N, Farid T, Downar E, Nanthakumar K.	2019	Exit sites on the epicardium rarely subtend critical diastolic path of ischemic VT on the endocardium: Implications for noninvasive ablation	J Cardiovasc Electrophysiol. 2019 Apr;30(4):520-527. doi: 10.1111/jce.13843. Epub 2019 Jan 15.	Bhaskaran A	J Cardiovasc Electrophysiol	2019-01-08	30614114			10.1111/jce.13843	Yes	Yes				Yes	Yes	No			No					No	No	No
Guandalini GS, Liang JJ, Marchlinski FE.	2019	Ventricular Tachycardia Ablation: Past, Present, and Future Perspectives	JACC Clin Electrophysiol. 2019 Dec;5(12):1363-1383. doi: 10.1016/j.jacep.2019.09.015.	Guandalini GS	JACC Clin Electrophysiol	2019-12-21	31857035			10.1016/j.jacep.2019.09.015	Yes	Yes				Yes	Yes	No								No	No	No
Hohmann S, Deisher AJ, Suzuki A, Konishi H, Rettmann ME, Merrell KW, Kruse JJ, Newman LK, Parker KD, Monahan KH, Foote RL, Herman MG, Packer DL.	2019	Left ventricular function after noninvasive cardiac ablation using proton beam therapy in a porcine model	Heart Rhythm. 2019 Nov;16(11):1710-1719. doi: 10.1016/j.hrthm.2019.04.030. Epub 2019 Apr 18.	Hohmann S	Heart Rhythm	2019-04-21	31004779			10.1016/j.hrthm.2019.04.030	Yes	Yes				Yes	Yes	No			No					No	No	No
Jumeau R, Bourhis J, Ozsahin M, Vallet V, Zeverino M, Moeckli R, Kinj R, Vozenin MC, Schwitter J, Herrera-Siklody C, Pascale P, Pruvot É.	2019	[Management of refractory ventricular tachycardia using stereotactic body radiotherapy]	Rev Med Suisse. 2019 May 22;15(652):1082-1086.	Jumeau R	Rev Med Suisse	2019-05-23	31116523				Yes	Yes		Yes		No	No									No	No	No
Jumeau R, Pruvot E, Bourhis J.	2019	Letter by Jumeau et al Regarding Article, "Phase I/II Trial of Electrophysiology-Guided Noninvasive Cardiac Radioablation for Ventricular Tachycardia"	Circulation. 2019 Jul 2;140(1):e1-e2. doi: 10.1161/CIRCULATIONAHA.118.039019. Epub 2019 Jul 1.	Jumeau R	Circulation	2019-09-25	31549874			10.1161/CIRCULATIONAHA.118.039019	Yes	Yes				Yes	Yes	No			No					No	No	No
Knutson NC, Samson PP, Hugo GD, Goddu SM, Reynoso FJ, Kavanaugh JA, Mutic S, Moore K, Hilliard J, Cuculich PS, Robinson CG.	2019	Radiation Therapy Workflow and Dosimetric Analysis from a Phase 1/2 Trial of Noninvasive Cardiac Radioablation for Ventricular Tachycardia	Int J Radiat Oncol Biol Phys. 2019 Aug 1;104(5):1114-1123. doi: 10.1016/j.ijrobp.2019.04.005. Epub 2019 Apr 16.	Knutson NC	Int J Radiat Oncol Biol Phys	2019-04-20	31002942			10.1016/j.ijrobp.2019.04.005	Yes	Yes				Yes	Yes	No			No					No	No	No
Refaat MM, Zakka P, Youssef B, Zeidan YH, Geara F, Al-Ahmad A.	2019	Noninvasive Cardioablation	Card Electrophysiol Clin. 2019 Sep;11(3):481-485. doi: 10.1016/j.ccep.2019.05.008.	Refaat MM	Card Electrophysiol Clin	2019-08-12	31400872			10.1016/j.ccep.2019.05.008	Yes	Yes				Yes	Yes	No			No					No	No	No
Robinson CG, Knutson NC, Samson PP, Cuculich PS.	2019	Response by Robinson et al to Letter Regarding Article, "Phase I/II Trial of Electrophysiology-Guided Noninvasive Cardiac Radioablation for Ventricular Tachycardia"	Circulation. 2019 Jul 2;140(1):e3-e4. doi: 10.1161/CIRCULATIONAHA.119.040793. Epub 2019 Jul 1.	Robinson CG	Circulation	2019-09-25	31549873			10.1161/CIRCULATIONAHA.119.040793	Yes	Yes				Yes	Yes	No			No					No	No	No
Robinson CG, Samson PP, Moore KMS, Hugo GD, Knutson N, Mutic S, Goddu SM, Lang A, Cooper DH, Faddis M, Noheria A, Smith TW, Woodard PK, Gropler RJ, Hallahan DE, Rudy Y, Cuculich PS.	2019	Phase I/II Trial of Electrophysiology-Guided Noninvasive Cardiac Radioablation for Ventricular Tachycardia	Circulation. 2019 Jan 15;139(3):313-321. doi: 10.1161/CIRCULATIONAHA.118.038261.	Robinson CG	Circulation	2018-12-28	30586734	PMC6331281	NIHMS1510552	10.1161/CIRCULATIONAHA.118.038261	Yes	Yes				Yes	Yes	No			No					No	No	No
Scholz EP, Seidensaal K, Naumann P, André F, Katus HA, Debus J.	2019	Risen from the dead: Cardiac stereotactic ablative radiotherapy as last rescue in a patient with refractory ventricular fibrillation storm	HeartRhythm Case Rep. 2019 Mar 21;5(6):329-332. doi: 10.1016/j.hrcr.2019.03.004. eCollection 2019 Jun.	Scholz EP	HeartRhythm Case Rep	2019-07-10	31285992	PMC6587041		10.1016/j.hrcr.2019.03.004	Yes	Yes				Yes	Yes	Yes			No	Yes				No	No	No
Wang S, Wu L, Zhai Y, Li X, Li B, Zhao D, Jiang H.	2019	Noninvasive light emitting diode therapy: A novel approach for postinfarction ventricular arrhythmias and neuroimmune modulation	J Cardiovasc Electrophysiol. 2019 Jul;30(7):1138-1147. doi: 10.1111/jce.13974. Epub 2019 Jun 4.	Wang S	J Cardiovasc Electrophysiol	2019-05-20	31104349			10.1111/jce.13974	Yes	Yes				Yes	Yes	No								No	No	No
Zei PC, Mak R.	2019	Noninvasive Stereotactic Radioablation for Ventricular Tachycardia	Circulation. 2019 Jan 15;139(3):322-324. doi: 10.1161/CIRCULATIONAHA.118.038285.	Zei PC	Circulation	2018-12-28	30586783			10.1161/CIRCULATIONAHA.118.038285	Yes	Yes				Yes	Yes	Yes			Yes					No	No	No
Athar AM, Nabors CC, Dhaduk K, Yandrapalli S, Jain A, Moorthy CR, Halperin EC, Iwai S, Frishman WH, Jacobson J.	2020	Noninvasive Radioablation of Ventricular Tachycardia	Cardiol Rev. 2020 Nov/Dec;28(6):283-290. doi: 10.1097/CRD.0000000000000321.	Athar AM	Cardiol Rev	2020-10-05	33017363			10.1097/CRD.0000000000000321	Yes	Yes				Yes	Yes	Yes			Yes					No	No	No
Blanck O, Buergy D, Vens M, Eidinger L, Zaman A, Krug D, Rudic B, Boda-Heggemann J, Giordano FA, Boldt LH, Mehrhof F, Budach V, Schweikard A, Olbrich D, König IR, Siebert FA, Vonthein R, Dunst J, Bonnemeier H.	2020	Radiosurgery for ventricular tachycardia: preclinical and clinical evidence and study design for a German multi-center multi-platform feasibility trial (RAVENTA)	Clin Res Cardiol. 2020 Nov;109(11):1319-1332. doi: 10.1007/s00392-020-01650-9. Epub 2020 Apr 18.	Blanck O	Clin Res Cardiol	2020-04-20	32306083	PMC7588361		10.1007/s00392-020-01650-9	Yes	Yes				Yes	Yes	Yes	No		No					No	No	No
Chiu MH, Mitchell LB, Ploquin N, Faruqi S, Kuriachan VP.	2020	Review of Stereotactic Arrhythmia Radioablation Therapy for Cardiac Tachydysrhythmias	CJC Open. 2020 Nov 13;3(3):236-247. doi: 10.1016/j.cjco.2020.11.006. eCollection 2021 Mar.	Chiu MH	CJC Open	2021-03-29	33778440	PMC7984992		10.1016/j.cjco.2020.11.006	Yes	Yes				Yes	Yes				Yes					No	No	No
Fiorentino A, Di Monaco A, Surgo A, Vitulano N, Gregucci F, Ludovico E, Carbonara R, Quadrini F, Rubini G, Bonaparte I, Grimaldi M.	2020	Linac-based STereotactic Arrhythmia Radioablation (STAR) of ventricular tachycardia: Case report and literature review	Clin Case Rep. 2020 Nov 21;9(1):362-366. doi: 10.1002/ccr3.3530. eCollection 2021 Jan.	Fiorentino A	Clin Case Rep	2021-01-25	33489183	PMC7813061		10.1002/ccr3.3530	Yes	Yes				Yes	Yes	No			No					No	No	No
Graham AJ, Orini M, Zacur E, Dhillon G, Daw H, Srinivasan NT, Martin C, Lane J, Mansell JS, Cambridge A, Garcia J, Pugliese F, Segal O, Ahsan S, Lowe M, Finlay M, Earley MJ, Chow A, Sporton S, Dhinoja M, Hunter RJ, Schilling RJ, Lambiase PD.	2020	Evaluation of ECG Imaging to Map Hemodynamically Stable and Unstable Ventricular Arrhythmias	Circ Arrhythm Electrophysiol. 2020 Feb;13(2):e007377. doi: 10.1161/CIRCEP.119.007377. Epub 2020 Jan 14.	Graham AJ	Circ Arrhythm Electrophysiol	2020-01-15	31934784			10.1161/CIRCEP.119.007377	Yes	Yes				Yes	Yes	No								No	No	No
Hohmann S, Deisher AJ, Konishi H, Rettmann ME, Suzuki A, Merrell KW, Kruse JJ, Fitzgerald ST, Newman LK, Parker KD, Monahan KH, Foote RL, Herman MG, Packer DL.	2020	Catheter-free ablation of infarct scar through proton beam therapy: Tissue effects in a porcine model	Heart Rhythm. 2020 Dec;17(12):2190-2199. doi: 10.1016/j.hrthm.2020.07.011. Epub 2020 Jul 14.	Hohmann S	Heart Rhythm	2020-07-17	32673796			10.1016/j.hrthm.2020.07.011	Yes	Yes				Yes	Yes	No			No					No	No	No
Jumeau R, Ozsahin M, Schwitter J, Elicin O, Reichlin T, Roten L, Andratschke N, Mayinger M, Saguner AM, Steffel J, Blanck O, Vozenin MC, Moeckli R, Zeverino M, Vallet V, Herrera-Siklody C, Pascale P, Bourhis J, Pruvot E.	2020	Stereotactic Radiotherapy for the Management of Refractory Ventricular Tachycardia: Promise and Future Directions	Front Cardiovasc Med. 2020 Jun 25;7:108. doi: 10.3389/fcvm.2020.00108. eCollection 2020.	Jumeau R	Front Cardiovasc Med	2020-07-17	32671101	PMC7329991		10.3389/fcvm.2020.00108	Yes	Yes				Yes	Yes				Yes					No	No	No
Jumeau R, Pruvot É, Thariat J, Latorzeff I, Milliez PU, Champ-Rigot L, De Crevoisier R, Ferchaud V.	2020	[Refractory ventricular tachycardia: Is there a role for radiotherapy?]	Cancer Radiother. 2020 Oct;24(6-7):534-546. doi: 10.1016/j.canrad.2020.06.005. Epub 2020 Aug 10.	Jumeau R	Cancer Radiother	2020-08-15	32792297			10.1016/j.canrad.2020.06.005	Yes	Yes				Yes	Yes	Yes			Yes					No	No	No
López-Honrubia V, Hidalgo-Olivares VM, Dobón-Roux M, Martí-Laosa MM, Castro-Larefors S, Fernandez-Lopez J, Andres I, Roche O, Rovirosa A, Arenas M, Martinez-Terol F, López Fernández T, Sabater S.	2020	Radiotherapy is safe in patients with implantable cardiac devices. Analysis of a systematic interrogation follow-up	Clin Transl Oncol. 2020 Dec;22(12):2286-2292. doi: 10.1007/s12094-020-02374-y. Epub 2020 May 17.	López-Honrubia V	Clin Transl Oncol	2020-05-19	32419111			10.1007/s12094-020-02374-y	Yes	Yes				Yes	Yes	No								No	No	No
Ouyang Z, Schoenhagen P, Wazni O, Tchou P, Saliba WI, Suh JH, Xia P.	2020	Analysis of cardiac motion without respiratory motion for cardiac stereotactic body radiation therapy	J Appl Clin Med Phys. 2020 Oct;21(10):48-55. doi: 10.1002/acm2.13002. Epub 2020 Sep 12.	Ouyang Z	J Appl Clin Med Phys	2020-09-12	32918386	PMC7592981		10.1002/acm2.13002	Yes	Yes				Yes	Yes	No			No					No	No	No
Payus AO, Mustafa N.	2020	Letter to the Editor: Stereotactic Cardiac Radiation to Control Ventricular Tachycardia and Fibrillation Storm in a Patient with Apical Hypertrophic Cardiomyopathy at Burnout Stage: Case Report	J Korean Med Sci. 2020 Nov 9;35(43):e381. doi: 10.3346/jkms.2020.35.e381.	Payus AO	J Korean Med Sci	2020-11-10	33169561	PMC7653166		10.3346/jkms.2020.35.e381	Yes	Yes				Yes	Yes	No			No					No	No	No
Poon J, Kohli K, Deyell MW, Schellenberg D, Reinsberg S, Teke T, Thomas S.	2020	Technical Note: Cardiac synchronized volumetric modulated arc therapy for stereotactic arrhythmia radioablation - Proof of principle	Med Phys. 2020 Aug;47(8):3567-3572. doi: 10.1002/mp.14237. Epub 2020 Jun 3.	Poon J	Med Phys	2020-05-17	32415856			10.1002/mp.14237	Yes	Yes				Yes	Yes	No			No					No	No	No
Qian PC, Quadros K, Aguilar M, Mak R, Zei P, Tedrow UB.	2020	Recurrent ventricular tachycardia arising at the treatment borderzone after stereotactic radioablation in a patient with ischemic cardiomyopathy	Europace. 2020 Jul 1;22(7):1053. doi: 10.1093/europace/euaa077.	Qian PC	Europace	2020-05-25	32447365			10.1093/europace/euaa077	Yes	Yes				Yes	Yes	Yes	No		No					No	No	No
Siebermair J, Lehner S, Sattler SM, Rizas KD, Beckmann BM, Becker A, Schiller J, Metz C, Zacherl M, Vonderlin N, Rassaf T, Dobrev D, Rischpler C, Kääb S, Hacker M, Todica A, Wakili R.	2020	Left-ventricular innervation assessed by (123)I-SPECT/CT is associated with cardiac events in inherited arrhythmia syndromes	Int J Cardiol. 2020 Aug 1;312:129-135. doi: 10.1016/j.ijcard.2020.03.013. Epub 2020 Mar 6.	Siebermair J	Int J Cardiol	2020-03-24	32201099			10.1016/j.ijcard.2020.03.013	Yes	Yes				Yes	Yes	No								No	No	No
van der Ree MH, Blanck O, Limpens J, Lee CH, Balgobind BV, Dieleman EMT, Wilde AAM, Zei PC, de Groot JR, Slotman BJ, Cuculich PS, Robinson CG, Postema PG.	2020	Cardiac radioablation-A systematic review	Heart Rhythm. 2020 Aug;17(8):1381-1392. doi: 10.1016/j.hrthm.2020.03.013. Epub 2020 Mar 20.	van der Ree MH	Heart Rhythm	2020-03-25	32205299			10.1016/j.hrthm.2020.03.013	Yes	Yes				Yes	Yes	No								No	No	No
Wei C, Qian P, Tedrow U, Mak R, Zei PC.	2020	Non-invasive Stereotactic Radioablation: A New Option for the Treatment of Ventricular Arrhythmias	Arrhythm Electrophysiol Rev. 2020 Feb 12;8(4):285-293. doi: 10.15420/aer.2019.04.	Wei C	Arrhythm Electrophysiol Rev	2020-07-21	32685159	PMC7358955		10.15420/aer.2019.04	Yes	Yes				Yes	Yes				Yes					No	No	No
Widesott L, Dionisi F, Fracchiolla F, Tommasino F, Centonze M, Amichetti M, Del Greco M.	2020	Proton or photon radiosurgery for cardiac ablation of ventricular tachycardia? Breath and ECG gated robust optimization	Phys Med. 2020 Oct;78:15-31. doi: 10.1016/j.ejmp.2020.08.021. Epub 2020 Sep 8.	Widesott L	Phys Med	2020-09-10	32911373			10.1016/j.ejmp.2020.08.021	Yes	Yes				Yes	Yes	No			No					No	No	No
Zucchelli G, Bongiorni MG, Segreti L, Di Cori A, Soldati E, De Sensi F, Lunghetti S, Forni S, Szasz C, Casolo G.	2020	[Clinical pathway for electrical storm treatment in a healthcare network modeling. A proposal from ANMCO Tuscany]	G Ital Cardiol (Rome). 2020 Oct;21(10):768-778. doi: 10.1714/3431.34203.	Zucchelli G	G Ital Cardiol (Rome)	2020-09-24	32968314			10.1714/3431.34203	Yes	Yes		Yes		No	No									No	No	No
Aguilar M, Qian PC, Boeck M, Bredfeldt J, Seuntjens J, Hijal T, Bernier ML, Zei P.	2021	The Rapidly-Developing Area of Radiocardiology: Principles, Complications and Applications of Radiotherapy on the Heart	Can J Cardiol. 2021 Nov;37(11):1818-1827. doi: 10.1016/j.cjca.2021.07.011. Epub 2021 Jul 22.	Aguilar M	Can J Cardiol	2021-07-25	34303782			10.1016/j.cjca.2021.07.011	Yes	Yes				Yes	Yes	No			No					No	No	No
Benali K, Bellec J, Jaksic N, Caille P, Rigal L, Simon A, Galand V, Hammache N, Da Costa A, De Crevoisier R, Martins R.	2021	Cardiac stereotactic ablative radiotherapy for refractory ventricular arrhythmias: A radical alternative? A narrative review of rationale and cardiological aspects	J Med Imaging Radiat Sci. 2021 Dec;52(4):626-635. doi: 10.1016/j.jmir.2021.09.007. Epub 2021 Sep 27.	Benali K	J Med Imaging Radiat Sci	2021-10-01	34593358			10.1016/j.jmir.2021.09.007	Yes	Yes				Yes	Yes				Yes					No	No	No
Bonaparte I, Gregucci F, Surgo A, Di Monaco A, Vitulano N, Ludovico E, Carbonara R, Ciliberti MP, Quadrini F, Grimaldi M, Fiorentino A.	2021	Linac-based STereotactic Arrhythmia Radioablation (STAR) for ventricular tachycardia: a treatment planning study	Jpn J Radiol. 2021 Dec;39(12):1223-1228. doi: 10.1007/s11604-021-01159-9. Epub 2021 Jul 9.	Bonaparte I	Jpn J Radiol	2021-07-09	34241797			10.1007/s11604-021-01159-9	Yes	Yes				Yes	Yes	No			No		Fiorentino, 2021			No	No	No
Brownstein J, Afzal M, Okabe T, Harfi TT, Tong MS, Thomas E, Hugo G, Cuculich P, Robinson C, Williams TM.	2021	Method and Atlas to Enable Targeting for Cardiac Radioablation Employing the American Heart Association Segmented Model	Int J Radiat Oncol Biol Phys. 2021 Sep 1;111(1):178-185. doi: 10.1016/j.ijrobp.2021.03.051. Epub 2021 Apr 6.	Brownstein J	Int J Radiat Oncol Biol Phys	2021-04-09	33836242			10.1016/j.ijrobp.2021.03.051	Yes	Yes				Yes	Yes	No			No					No	No	No
Cha MJ, Cuculich PS, Robinson CG, Chang JH.	2021	Tailored stereotactic radiotherapy technique using deep inspiration breath-hold to reduce stomach dose for cardiac radioablation	Radiat Oncol J. 2021 Sep;39(3):167-173. doi: 10.3857/roj.2021.00276. Epub 2021 Jun 16.	Cha MJ	Radiat Oncol J	2021-10-06	34610655	PMC8497870		10.3857/roj.2021.00276	Yes	Yes				Yes	Yes	No			No					No	No	No
Cha MJ, Seo JW, Kim HJ, Kim MK, Yoon HS, Jo SW, Oh S, Chang JH.	2021	Early Changes in Rat Heart After High-Dose Irradiation: Implications for Antiarrhythmic Effects of Cardiac Radioablation	J Am Heart Assoc. 2021 Mar 16;10(6):e019072. doi: 10.1161/JAHA.120.019072. Epub 2021 Mar 4.	Cha MJ	J Am Heart Assoc	2021-03-04	33660526	PMC8174197		10.1161/JAHA.120.019072	Yes	Yes				Yes	Yes	No			No					No	No	No
Chalkia M, Kouloulias V, Tousoulis D, Deftereos S, Tsiachris D, Vrachatis D, Platoni K.	2021	Stereotactic Arrhythmia Radioablation as a Novel Treatment Approach for Cardiac Arrhythmias: Facts and Limitations	Biomedicines. 2021 Oct 13;9(10):1461. doi: 10.3390/biomedicines9101461.	Chalkia M	Biomedicines	2021-10-23	34680578	PMC8533522		10.3390/biomedicines9101461	Yes	Yes				Yes	Yes	Yes			Yes					No	No	No
Cihan YB.	2021	Radiofrequency Catheter Ablation Method or Stereotactic Body Radiotherapy in the Treatment of Ventricular Tachycardia	J Coll Physicians Surg Pak. 2021 Sep;31(9):1013-1014. doi: 10.29271/jcpsp.2021.09.1013.	Cihan YB	J Coll Physicians Surg Pak	2021-09-10	34500512			10.29271/jcpsp.2021.09.1013	Yes	Yes				Yes	Yes	Yes			Yes					No	No	No
Conte E, Mushtaq S, Carbucicchio C, Piperno G, Catto V, Mancini ME, Formenti A, Annoni A, Guglielmo M, Baggiano A, Muscogiuri G, Belmonte M, Cattani F, Pontone G, Jereczek-Fossa BA, Orecchia R, Tondo C, Andreini D.	2021	State of the art paper: Cardiovascular CT for planning ventricular tachycardia ablation procedures	J Cardiovasc Comput Tomogr. 2021 Sep-Oct;15(5):394-402. doi: 10.1016/j.jcct.2021.01.002. Epub 2021 Feb 1.	Conte E	J Cardiovasc Comput Tomogr	2021-02-10	33563533			10.1016/j.jcct.2021.01.002	Yes	Yes				Yes	Yes	Yes			Yes					No	No	No
Donnelly J, Higgins KA, Souza J, Lloyd M.	2021	Accessing the inaccessible: Stereotactic radioablation of premature ventricular complexes originating in the right ventricle in a patient with a mechanical tricuspid valve	HeartRhythm Case Rep. 2021 Jan 21;7(4):229-231. doi: 10.1016/j.hrcr.2021.01.008. eCollection 2021 Apr.	Donnelly J	HeartRhythm Case Rep	2021-05-24	34026502	PMC8129049		10.1016/j.hrcr.2021.01.008	Yes	Yes				Yes	Yes	No			No					No	No	No
Futyma P, Gupta D.	2021	Open surgery for ventricular tachycardia following failed stereotactic radiation treatment: A bailout when a parachute hasn't helped	HeartRhythm Case Rep. 2021 Dec 2;8(2):77-78. doi: 10.1016/j.hrcr.2021.11.023. eCollection 2022 Feb.	Futyma P	HeartRhythm Case Rep	2022-03-04	35242542	PMC8858732		10.1016/j.hrcr.2021.11.023	Yes	Yes				Yes	Yes	No								No	No	No
Glicksman RM, Bhaskaran A, Nanthakumar K, Lindsay P, Coolens C, Conroy L, Letourneau D, Lok BH, Giuliani M, Hope A.	2021	Implementation of Cardiac Stereotactic Radiotherapy: From Literature to the Linac	Cureus. 2021 Feb 28;13(2):e13606. doi: 10.7759/cureus.13606.	Glicksman RM	Cureus	2021-04-05	33816005	PMC8011471		10.7759/cureus.13606	Yes	Yes				Yes	Yes	No			No					No	No	No
Graham AJ, Schilling RJ.	2021	The Use of Electrocardiographic Imaging in Localising the Origin of Arrhythmias During Catheter Ablation of Ventricular Tachycardia	Arrhythm Electrophysiol Rev. 2021 Oct;10(3):211-217. doi: 10.15420/aer.2021.27.	Graham AJ	Arrhythm Electrophysiol Rev	2021-11-15	34777827	PMC8576495		10.15420/aer.2021.27	Yes	Yes				Yes	Yes	No								No	No	No
Hamza M, Rice S, Lamichhane N, Chen S, Mohindra P.	2021	Conformal Radiation Therapy in Patients With Cardiovascular Implantable Electronic Devices: Proposed Practical Implementation of the 2019 American Association of Physicists in Medicine Task Group No. 203 Risk-Stratified Interrogation Schedule	Pract Radiat Oncol. 2021 Jul-Aug;11(4):e402-e414. doi: 10.1016/j.prro.2021.03.004. Epub 2021 Apr 3.	Hamza M	Pract Radiat Oncol	2021-04-06	33823321			10.1016/j.prro.2021.03.004	Yes	Yes				Yes	Yes	No								No	No	No
Kovacs B, Mayinger M, Schindler M, Steffel J, Andratschke N, Saguner AM.	2021	Stereotactic radioablation of ventricular arrhythmias in patients with structural heart disease - A systematic review	Radiother Oncol. 2021 Sep;162:132-139. doi: 10.1016/j.radonc.2021.06.036. Epub 2021 Jul 4.	Kovacs B	Radiother Oncol	2021-07-07	34233215			10.1016/j.radonc.2021.06.036	Yes	Yes				Yes	Yes	Yes			Yes					No	No	No
Krug D, Blanck O, Andratschke N, Guckenberger M, Jumeau R, Mehrhof F, Boda-Heggemann J, Seidensaal K, Dunst J, Pruvot E, Scholz E, Saguner AM, Rudic B, Boldt LH, Bonnemeier H.	2021	Recommendations regarding cardiac stereotactic body radiotherapy for treatment refractory ventricular tachycardia	Heart Rhythm. 2021 Dec;18(12):2137-2145. doi: 10.1016/j.hrthm.2021.08.004. Epub 2021 Aug 8.	Krug D	Heart Rhythm	2021-08-11	34380072			10.1016/j.hrthm.2021.08.004	Yes	Yes				Yes	Yes	No			No					No	No	No
Lydiard PGDip S, Blanck O, Hugo G, O'Brien R, Keall P.	2021	A Review of Cardiac Radioablation (CR) for Arrhythmias: Procedures, Technology, and Future Opportunities	Int J Radiat Oncol Biol Phys. 2021 Mar 1;109(3):783-800. doi: 10.1016/j.ijrobp.2020.10.036. Epub 2020 Nov 5.	Lydiard PGDip S	Int J Radiat Oncol Biol Phys	2020-11-07	33160007			10.1016/j.ijrobp.2020.10.036	Yes	Yes				Yes	Yes	Yes			Yes					No	No	No
Miszczyk M, Jadczyk T, Gołba K, Wojakowski W, Wita K, Bednarek J, Blamek S.	2021	Clinical Evidence behind Stereotactic Radiotherapy for the Treatment of Ventricular Tachycardia (STAR)-A Comprehensive Review	J Clin Med. 2021 Mar 17;10(6):1238. doi: 10.3390/jcm10061238.	Miszczyk M	J Clin Med	2021-04-03	33802802	PMC8002399		10.3390/jcm10061238	Yes	Yes				Yes	Yes	Yes			Yes					No	No	No
Munshi A.	2021	Ablative radiosurgery for cardiac arrhythmias - A systematic review	Cancer Radiother. 2021 Jun;25(4):373-379. doi: 10.1016/j.canrad.2021.01.009. Epub 2021 Feb 13.	Munshi A	Cancer Radiother	2021-02-16	33589330			10.1016/j.canrad.2021.01.009	Yes	Yes				Yes	Yes	No			No					No	No	No
Peichl P, Rafaj A, Kautzner J.	2021	Management of ventricular arrhythmias in heart failure: Current perspectives	Heart Rhythm O2. 2021 Dec 17;2(6Part B):796-806. doi: 10.1016/j.hroo.2021.08.007. eCollection 2021 Dec.	Peichl P	Heart Rhythm O2	2022-01-06	34988531	PMC8710622		10.1016/j.hroo.2021.08.007	Yes	Yes				Yes	Yes	Yes			Yes					No	No	No
Pinta C, Besse R.	2021	Stereotactic ablative body radiotherapy for ventricular tachycardia: An alternative therapy for refractory patients	Anatol J Cardiol. 2021 Dec;25(12):858-862. doi: 10.5152/AnatolJCardiol.2021.187.	Pinta C	Anatol J Cardiol	2021-12-06	34866579	PMC8654013		10.5152/AnatolJCardiol.2021.187	Yes	Yes				Yes	Yes				Yes					No	No	No
Prusator MT, Samson P, Cammin J, Robinson C, Cuculich P, Knutson NC, Goddu SM, Moore K, Hugo GD.	2021	Evaluation of Motion Compensation Methods for Noninvasive Cardiac Radioablation of Ventricular Tachycardia	Int J Radiat Oncol Biol Phys. 2021 Nov 15;111(4):1023-1032. doi: 10.1016/j.ijrobp.2021.06.035. Epub 2021 Jul 2.	Prusator MT	Int J Radiat Oncol Biol Phys	2021-07-04	34217790			10.1016/j.ijrobp.2021.06.035	Yes	Yes				Yes	Yes	No			No					No	No	No
Q M Reis C, Little B, Lee MacDonald R, Syme A, Thomas CG, Robar JL.	2021	SBRT of ventricular tachycardia using 4pi optimized trajectories	J Appl Clin Med Phys. 2021 Dec;22(12):72-86. doi: 10.1002/acm2.13454. Epub 2021 Oct 22.	Q M Reis C	J Appl Clin Med Phys	2021-10-22	34679247	PMC8664144		10.1002/acm2.13454	Yes	Yes				Yes	Yes	No			No					No	No	No
Ramia P, Ollaik F, Hilal L, Jalbout W, AlJaroudi W, Al Ahmad A, Sfeir P, Jurjus A, Refaat M, Youssef B.	2021	Stereotactic Radiosurgery for Atrioventricular Node Ablation in Swine: A Study on Efficacy and Dosimetric Evaluation of Organs at Risk	Cureus. 2021 Oct 14;13(10):e18785. doi: 10.7759/cureus.18785. eCollection 2021 Oct.	Ramia P	Cureus	2021-11-22	34804652	PMC8592376		10.7759/cureus.18785	Yes	Yes				Yes	Yes	No			No					No	No	No
Sacher F, Gandjbakhch E, Maury P, Jenny C, Khalifa J, Boveda S, Defaye P, Gras D, Klug D, Laurent G, Lellouche N, Mansourati J, Marijon E, Piot O, Taieb J, Cochet H, Maingon P, Pruvot E, Fauchier L; Working Group of Cardiac Pacing, Electrophysiology of the French Society of Cardiology.	2021	Focus on stereotactic radiotherapy: A new way to treat severe ventricular arrhythmias?	Arch Cardiovasc Dis. 2021 Feb;114(2):140-149. doi: 10.1016/j.acvd.2020.11.003. Epub 2021 Jan 19.	Sacher F	Arch Cardiovasc Dis	2021-01-22	33478860			10.1016/j.acvd.2020.11.003	Yes	Yes				Yes	Yes	Yes			Yes					No	No	No
Siedow M, Brownstein J, Prasad RN, Loccoh E, Harfi TT, Okabe T, Tong MS, Afzal MR, Williams T.	2021	Cardiac radioablation in the treatment of ventricular tachycardia	Clin Transl Radiat Oncol. 2021 Feb 12;31:71-79. doi: 10.1016/j.ctro.2021.02.005. eCollection 2021 Nov.	Siedow M	Clin Transl Radiat Oncol	2021-10-14	34646951	PMC8498093		10.1016/j.ctro.2021.02.005	Yes	Yes				Yes	Yes	No								No	No	No
Takami M, Hara T, Okimoto T, Suga M, Fukuzawa K, Kiuchi K, Suehiro H, Akita T, Takemoto M, Nakamura T, Sakai J, Yatomi A, Nakasone K, Sonoda Y, Yamamoto K, Takahara H, Hirata KI.	2021	Electrophysiological and Pathological Impact of Medium-Dose External Carbon Ion and Proton Beam Radiation on the Left Ventricle in an Animal Model	J Am Heart Assoc. 2021 Apr 6;10(7):e019687. doi: 10.1161/JAHA.120.019687. Epub 2021 Mar 24.	Takami M	J Am Heart Assoc	2021-03-24	33759547	PMC8174335		10.1161/JAHA.120.019687	Yes	Yes				Yes	Yes	No			No					No	No	No
Ullah W, Zahid S, Hamzeh I, Birnbaum Y, Virani SS, Alam M.	2021	Trends and Predictors of Transcatheter Aortic Valve Implantation Related In-Hospital Mortality (From the National Inpatient Sample Database)	Am J Cardiol. 2021 Mar 15;143:97-103. doi: 10.1016/j.amjcard.2020.12.031. Epub 2020 Dec 30.	Ullah W	Am J Cardiol	2020-12-28	33359229			10.1016/j.amjcard.2020.12.031	Yes	Yes	Yes			No	No									No	No	No
Wei C, Qian PC, Boeck M, Bredfeldt JS, Blankstein R, Tedrow UB, Mak R, Zei PC.	2021	Cardiac stereotactic body radiation therapy for ventricular tachycardia: Current experience and technical gaps	J Cardiovasc Electrophysiol. 2021 Nov;32(11):2901-2914. doi: 10.1111/jce.15259. Epub 2021 Oct 5.	Wei C	J Cardiovasc Electrophysiol	2021-09-29	34587335			10.1111/jce.15259	Yes	Yes				Yes	Yes				Yes					No	No	No
Zhang DM, Navara R, Yin T, Szymanski J, Goldsztejn U, Kenkel C, Lang A, Mpoy C, Lipovsky CE, Qiao Y, Hicks S, Li G, Moore KMS, Bergom C, Rogers BE, Robinson CG, Cuculich PS, Schwarz JK, Rentschler SL.	2021	Cardiac radiotherapy induces electrical conduction reprogramming in the absence of transmural fibrosis	Nat Commun. 2021 Sep 24;12(1):5558. doi: 10.1038/s41467-021-25730-0.	Zhang DM	Nat Commun	2021-09-25	34561429	PMC8463558		10.1038/s41467-021-25730-0	Yes	Yes				Yes	Yes	No			No					No	No	No
Zhang DM, Szymanski J, Bergom C, Cuculich PS, Robinson CG, Schwarz JK, Rentschler SL.	2021	Leveraging Radiobiology for Arrhythmia Management: A New Treatment Paradigm?	Clin Oncol (R Coll Radiol). 2021 Nov;33(11):723-734. doi: 10.1016/j.clon.2021.09.001. Epub 2021 Sep 14.	Zhang DM	Clin Oncol (R Coll Radiol)	2021-09-18	34535357			10.1016/j.clon.2021.09.001	Yes	Yes				Yes	Yes	Yes			Yes					No	No	No
Zucchelli G, Parollo M, Di Cori A, Matteucci F, Berruezo A, Bongiorni MG.	2021	Stereotactic ventricular tachycardia radioablation aided by CT-channels analysis in a patient with inaccessible transmural substrate	Europace. 2021 Aug 6;23(8):1351. doi: 10.1093/europace/euaa425.	Zucchelli G	Europace	2021-01-19	33463671			10.1093/europace/euaa425	Yes	Yes				Yes	No									No	No	No
Akdag O, Borman PTS, Woodhead P, Uijtewaal P, Mandija S, Van Asselen B, Verhoeff JJC, Raaymakers BW, Fast MF.	2022	First experimental exploration of real-time cardiorespiratory motion management for future stereotactic arrhythmia radioablation treatments on the MR-linac	Phys Med Biol. 2022 Mar 9;67(6). doi: 10.1088/1361-6560/ac5717.	Akdag O	Phys Med Biol	2022-02-21	35189610			10.1088/1361-6560/ac5717	Yes	Yes				Yes	Yes	No			No					No	No	No
Bellec J, Rigal L, Hervouin A, Martins R, Lederlin M, Jaksic N, Castelli J, Benali K, de Crevoisier R, Simon A.	2022	Cardiac radioablation for ventricular tachycardia: Which approach for incorporating cardiorespiratory motions into the planning target volume?	Phys Med. 2022 Mar;95:16-24. doi: 10.1016/j.ejmp.2022.01.004. Epub 2022 Jan 20.	Bellec J	Phys Med	2022-01-23	35066421			10.1016/j.ejmp.2022.01.004	Yes	Yes				Yes	Yes	No			No					No	No	No
Benali K, Rigal L, Simon A, Bellec J, Jaïs P, Kamakura T, Robinson CG, Cuculich P, De Crevoisier R, Martins RP.	2022	Correlation between the radiation dose and myocardial remodeling after stereotactic radiation therapy for ventricular tachycardia: First assessment of the dose-effect relationship in humans	Heart Rhythm. 2022 Sep;19(9):1559-1560. doi: 10.1016/j.hrthm.2022.04.017. Epub 2022 Apr 23.	Benali K	Heart Rhythm	2022-04-26	35472592			10.1016/j.hrthm.2022.04.017	Yes	Yes				Yes	Yes	No			No					No	No	No
Casula M, Dusi V, Camps S, Gringet J, Benoit T, Garonna A, Rordorf R.	2022	Feasibility of an Automatic Ultrasonographic Image Acquisition System Associated With an Artificial Intelligence Algorithm for Real-Time Monitoring of Cardiac Motion During Cardiac Radio-Ablation	Front Cardiovasc Med. 2022 Apr 25;9:849234. doi: 10.3389/fcvm.2022.849234. eCollection 2022.	Casula M	Front Cardiovasc Med	2022-05-13	35548427	PMC9081646		10.3389/fcvm.2022.849234	Yes	Yes				Yes	Yes	No			No					No	No	No
Ciaccio EJ, Anter E, Coromilas J, Wan EY, Yarmohammadi H, Wit AL, Peters NS, Garan H.	2022	Structure and function of the ventricular tachycardia isthmus	Heart Rhythm. 2022 Jan;19(1):137-153. doi: 10.1016/j.hrthm.2021.08.001. Epub 2021 Aug 6.	Ciaccio EJ	Heart Rhythm	2021-08-09	34371192			10.1016/j.hrthm.2021.08.001	Yes	Yes				Yes	Yes	No			No					No	No	No
Elsokkari I, Tsuji Y, Sapp JL, Nattel S.	2022	Recent Insights Into Mechanisms and Clinical Approaches to Electrical Storm	Can J Cardiol. 2022 Apr;38(4):439-453. doi: 10.1016/j.cjca.2021.12.015. Epub 2022 Jan 1.	Elsokkari I	Can J Cardiol	2022-01-03	34979281			10.1016/j.cjca.2021.12.015	Yes	Yes				Yes	Yes	Yes			Yes					No	No	No
Haskova J, Jedlickova K, Cvek J, Knybel L, Neuwirth R, Kautzner J.	2022	Oesophagopericardial fistula as a late complication of stereotactic radiotherapy for recurrent ventricular tachycardia	Europace. 2022 Jul 15;24(6):969. doi: 10.1093/europace/euab326.	Haskova J	Europace	2022-02-09	35138366			10.1093/europace/euab326	Yes	Yes				Yes	Yes	No			No					No	No	No
Haskova J, Sramko M, Cvek J, Kautzner J.	2022	Stereotactic Radiotherapy in the Management of Ventricular Tachycardias: More Questions than Answers?	Card Electrophysiol Clin. 2022 Dec;14(4):779-792. doi: 10.1016/j.ccep.2022.06.010.	Haskova J	Card Electrophysiol Clin	2022-11-17	36396193			10.1016/j.ccep.2022.06.010	Yes	Yes				Yes	Yes	Yes			Yes					No	No	No
Hawson J, Kalman J, Goldblatt J, Anderson RD, Watts T, Hardcastle N, Siva S, Kumar S, Lee G.	2022	From minimally to maximally invasive; VT ablation in the setting of mechanical aortic and mitral valves	J Cardiovasc Electrophysiol. 2022 Sep;33(9):2116-2120. doi: 10.1111/jce.15623. Epub 2022 Jul 21.	Hawson J	J Cardiovasc Electrophysiol	2022-07-17	35842799	PMC9543159		10.1111/jce.15623	Yes	Yes				Yes	Yes	No			No					No	No	No
Hohmann S, Hillmann HAK, Müller-Leisse J, Eiringhaus J, Zormpas C, Merten R, Veltmann C, Duncker D.	2022	Stereotactic radioablation for ventricular tachycardia	Herzschrittmacherther Elektrophysiol. 2022 Mar;33(1):49-54. doi: 10.1007/s00399-021-00830-y. Epub 2021 Nov 26.	Hohmann S	Herzschrittmacherther Elektrophysiol	2021-11-26	34825951			10.1007/s00399-021-00830-y	Yes	Yes				Yes	Yes	Yes			Yes					No	No	No
Kahle AK, Jungen C, Alken FA, Scherschel K, Willems S, Pürerfellner H, Chen S, Eckardt L, Meyer C.	2022	Management of ventricular tachycardia in patients with ischaemic cardiomyopathy: contemporary armamentarium	Europace. 2022 Apr 5;24(4):538-551. doi: 10.1093/europace/euab274.	Kahle AK	Europace	2021-12-30	34967892			10.1093/europace/euab274	Yes	Yes				Yes	Yes	Yes			Yes					No	No	No
Kim BH, Jung JW, Han D, Cha MJ, Chang JH.	2022	One-Week Dynamic Changes in Cardiac Proteomes After Cardiac Radioablation in Experimental Rat Model	Front Cardiovasc Med. 2022 Jun 28;9:898222. doi: 10.3389/fcvm.2022.898222. eCollection 2022.	Kim BH	Front Cardiovasc Med	2022-07-15	35837601	PMC9273889		10.3389/fcvm.2022.898222	Yes	Yes				Yes	Yes	No			No					No	No	No
Kovacs B, Mayinger M, Andratschke N, Saguner AM.	2022	Stereotactic arrhythmia radioablation: competitor or adjunct to catheter ablation?	Eur Heart J. 2022 Sep 14;43(35):3279-3281. doi: 10.1093/eurheartj/ehac435.	Kovacs B	Eur Heart J	2022-08-10	35947872			10.1093/eurheartj/ehac435	Yes	Yes				Yes	Yes	Yes			Yes					No	No	No
Mircea AA, Rusu M, Liehn EA, Bucur O.	2022	Promising Therapies for Atrial Fibrillation and Ventricular Tachycardia	Int J Mol Sci. 2022 Oct 20;23(20):12612. doi: 10.3390/ijms232012612.	Mircea AA	Int J Mol Sci	2022-10-27	36293490	PMC9604396		10.3390/ijms232012612	Yes	Yes				Yes	Yes	Yes			Yes					No	No	No
Molon G, Giaj-Levra N, Costa A, Bonapace S, Cuccia F, Marinelli A, Trachanas K, Sicignano G, Alongi F.	2022	Stereotactic ablative radiotherapy in patients with refractory ventricular tachyarrhythmia	Eur Heart J Suppl. 2022 May 18;24(Suppl C):C248-C253. doi: 10.1093/eurheartj/suac016. eCollection 2022 May.	Molon G	Eur Heart J Suppl	2022-05-23	35602256	PMC9117912		10.1093/eurheartj/suac016	Yes	Yes				Yes	Yes	No			No					No	No	No
Ninni S, Longere B, Mirabel X.	2022	Stereotactic radioablation to treat ventricular tachycardia related to a left ventricular mass	Eur Heart J. 2022 Jun 21;43(24):2341. doi: 10.1093/eurheartj/ehac218.	Ninni S	Eur Heart J	2022-04-22	35452120			10.1093/eurheartj/ehac218	Yes	Yes				Yes	Yes	No			No					No	No	No
Piccini JP, Russo AM, Sharma PS, Kron J, Tzou W, Sauer W, Park DS, Birgersdotter-Green U, Frankel DS, Healey JS, Hummel J, Koruth J, Linz D, Mittal S, Nair DG, Nattel S, Noseworthy PA, Steinberg BA, Trayanova NA, Wan EY, Wissner E, Zeitler EP, Wang PJ.	2022	Advances in Cardiac Electrophysiology	Circ Arrhythm Electrophysiol. 2022 Dec;15(12):e009911. doi: 10.1161/CIRCEP.121.009911. Epub 2022 Nov 28.	Piccini JP	Circ Arrhythm Electrophysiol	2022-11-28	36441565			10.1161/CIRCEP.121.009911	Yes	Yes				Yes	Yes	No								No	No	No
Piccolo C, Vigorito S, Rondi E, Piperno G, Ferrari A, Pepa M, Riva G, Durante S, Conte E, Catto V, Andreini D, Carbucicchio C, Jereczek-Fossa BA, Pompilio G, Orecchia R, Cattani F.	2022	Phantom study of stereotactic radioablation for ventricular tachycardia (STRA-MI-VT) using Cyberknife Synchrony Respiratory Tracking System with a single fiducial marker	Phys Med. 2022 Aug;100:135-141. doi: 10.1016/j.ejmp.2022.06.019. Epub 2022 Jul 9.	Piccolo C	Phys Med	2022-07-11	35816942			10.1016/j.ejmp.2022.06.019	Yes	Yes				Yes	Yes	No			No					No	No	No
Roh S, Shin JB, Bae YK, Kim J, Hong S, Lee JW.	2022	Verification of rebuild-up effect on superficial cardiac lesion of ventricular tachycardia using 3-D printed phantom in volumetric-modulated arc therapy planning	Sci Rep. 2022 Feb 10;12(1):2270. doi: 10.1038/s41598-022-05149-3.	Roh S	Sci Rep	2022-02-11	35145129	PMC8831566		10.1038/s41598-022-05149-3	Yes	Yes				Yes	Yes	No			No					No	No	No
Shangguan W, Xu G, Wang X, Zhang N, Liu X, Li G, Tse G, Liu T.	2022	Stereotactic Radiotherapy: An Alternative Option for Refractory Ventricular Tachycardia to Drug and Ablation Therapy	J Clin Med. 2022 Jun 20;11(12):3549. doi: 10.3390/jcm11123549.	Shangguan W	J Clin Med	2022-06-24	35743614	PMC9225049		10.3390/jcm11123549	Yes	Yes				Yes	Yes	Yes			Yes					No	No	No
Song L, Zhao X, Lv W, Zeng J, Wang Y, Gong B, Kalogeropoulos AP, Pu H, Bai Y, Peng S.	2022	Preliminary study on the diagnostic value of cardiac magnetic resonance feature tracking for malignant ventricular arrhythmias in non-ischemic dilated cardiomyopathy	Ann Transl Med. 2022 Feb;10(4):215. doi: 10.21037/atm-22-660.	Song L	Ann Transl Med	2022-03-14	35280384	PMC8908127		10.21037/atm-22-660	Yes	Yes				Yes	Yes	No			No					No	No	No
Stevenson WG, Sapp JL.	2022	Newer Methods for Ventricular Tachycardia Ablation and When to Use Them	Can J Cardiol. 2022 Apr;38(4):502-514. doi: 10.1016/j.cjca.2021.12.004. Epub 2021 Dec 21.	Stevenson WG	Can J Cardiol	2021-12-23	34942300			10.1016/j.cjca.2021.12.004	Yes	Yes				Yes	Yes	No			No					No	No	No
van der Ree MH, Dieleman EMT, Visser J, Adam JA, de Bruin-Bon RHA, de Jong RMAJ, Hoeksema WF, Mosterd A, Balt JC, Planken RN, Balgobind BV, Postema PG.	2022	Direct Clinical Effects of Cardiac Radioablation in the Treatment of a Patient With Therapy-Refractory Ventricular Tachycardia Storm	Adv Radiat Oncol. 2022 May 20;7(5):100992. doi: 10.1016/j.adro.2022.100992. eCollection 2022 Sep-Oct.	van der Ree MH	Adv Radiat Oncol	2022-07-05	35782880	PMC9240979		10.1016/j.adro.2022.100992	Yes	Yes				Yes	Yes	No			No					No	No	No
van der Ree MH, Visser J, Planken RN, Dieleman EMT, Boekholdt SM, Balgobind BV, Postema PG.	2022	Standardizing the Cardiac Radioablation Targeting Workflow: Enabling Semi-Automated Angulation and Segmentation of the Heart According to the American Heart Association Segmented Model	Adv Radiat Oncol. 2022 Mar 1;7(4):100928. doi: 10.1016/j.adro.2022.100928. eCollection 2022 Jul-Aug.	van der Ree MH	Adv Radiat Oncol	2022-04-07	35387177	PMC8978276		10.1016/j.adro.2022.100928	Yes	Yes				Yes	Yes	No			No					No	No	No
Vaskovskii VA, Taimasova IA, Artyukhina EA, Golanov AV, Revishvili AS.	2022	Development of Noninvasive Technology of Stereotaxic Radioablation Using Linear Accelerators for the Treatment of Life-Threatening Ventricular Tachycardias in Experiment	Bull Exp Biol Med. 2022 Mar;172(5):612-616. doi: 10.1007/s10517-022-05445-y. Epub 2022 Mar 30.	Vaskovskii VA	Bull Exp Biol Med	2022-03-30	35352259			10.1007/s10517-022-05445-y	Yes	Yes				Yes	Yes	No			No					No	No	No
Volpato G, Compagnucci P, Cipolletta L, Parisi Q, Valeri Y, Carboni L, Giovagnoni A, Dello Russo A, Casella M.	2022	Safety and Efficacy of Stereotactic Arrhythmia Radioablation for the Treatment of Ventricular Tachycardia: A Systematic Review	Front Cardiovasc Med. 2022 Aug 22;9:870001. doi: 10.3389/fcvm.2022.870001. eCollection 2022.	Volpato G	Front Cardiovasc Med	2022-09-08	36072869	PMC9441659		10.3389/fcvm.2022.870001	Yes	Yes				Yes	Yes	No								No	No	No
Wei C, Boeck M, Qian PC, Vivenzio T, Elizee Z, Bredfeldt JS, Kaplan RS, Tedrow U, Mak R, Zei PC.	2022	Cost of cardiac stereotactic body radioablation therapy versus catheter ablation for treatment of ventricular tachycardia	Pacing Clin Electrophysiol. 2022 Sep;45(9):1124-1131. doi: 10.1111/pace.14512. Epub 2022 Jun 9.	Wei C	Pacing Clin Electrophysiol	2022-05-27	35621224			10.1111/pace.14512	Yes	Yes				Yes	Yes	No			No					No	No	No
Whitaker J, Mak RH, Zei PC.	2022	Non-invasive ablation of arrhythmias with stereotactic ablative radiotherapy	Trends Cardiovasc Med. 2022 Jul;32(5):287-296. doi: 10.1016/j.tcm.2021.04.008. Epub 2021 May 2.	Whitaker J	Trends Cardiovasc Med	2021-05-05	33951498			10.1016/j.tcm.2021.04.008	Yes	Yes				Yes	Yes	Yes			Yes					No	No	No
Whitaker J, Zei PC, Ahmad S, Niederer S, O'Neill M, Rinaldi CA.	2022	The effect of ionizing radiation through cardiac stereotactic body radiation therapy on myocardial tissue for refractory ventricular arrhythmias: A review	Front Cardiovasc Med. 2022 Sep 15;9:989886. doi: 10.3389/fcvm.2022.989886. eCollection 2022.	Whitaker J	Front Cardiovasc Med	2022-10-03	36186961	PMC9520407		10.3389/fcvm.2022.989886	Yes	Yes				Yes	Yes	Yes			Yes					No	No	No
Jiwani S, Akhavan D, Reddy M, Noheria A.	2023	Cardiac stereotactic radiotherapy for refractory ventricular tachycardia in a patient with wireless left ventricular endocardial stimulation system	HeartRhythm Case Rep. 2023 Sep 1;9(11):818-822. doi: 10.1016/j.hrcr.2023.08.013. eCollection 2023 Nov.	Jiwani S	HeartRhythm Case Rep	2023-11-29	38023677	PMC10667127		10.1016/j.hrcr.2023.08.013	Yes	Yes				Yes	Yes	No			No					No	No	No
Oh S, Liu EH, Trombetta MG, Shaw GC, Thosani AJ, Biederman RW, Mickus TJ, Lee D, Wegner RE, Colonias A, Sohn JW.	2023	A target definition based on electroanatomic maps for stereotactic arrhythmia radioablation	Phys Med. 2023 Nov;115:103160. doi: 10.1016/j.ejmp.2023.103160. Epub 2023 Oct 15.	Oh S	Phys Med	2023-10-17	37847954			10.1016/j.ejmp.2023.103160	Yes	Yes				Yes	Yes	Yes			No					Yes	Yes	Yes					Yes
Amino M, Yamazaki M, Yoshioka K, Kawabe N, Tanaka S, Shimokawa T, Niwa R, Tomii N, Kabuki S, Kunieda E, Yagishita A, Ikari Y, Kodama I.	2023	Heavy Ion Irradiation Reduces Vulnerability to Atrial Tachyarrhythmias - Gap Junction and Sympathetic Neural Remodeling	Circ J. 2023 Jun 23;87(7):1016-1026. doi: 10.1253/circj.CJ-22-0527. Epub 2022 Dec 6.	Amino M	Circ J	2022-12-08	36476829			10.1253/circj.CJ-22-0527	Yes	Yes				Yes	Yes	No			No					No	No	No
Balgobind BV, Visser J, Grehn M, Marquard Knap M, de Ruysscher D, Levis M, Alcantara P, Boda-Heggemann J, Both M, Cozzi S, Cvek J, Dieleman EMT, Elicin O, Giaj-Levra N, Jumeau R, Krug D, Algara López M, Mayinger M, Mehrhof F, Miszczyk M, Pérez-Calatayud MJ, van der Pol LHG, van der Toorn PP, Vitolo V, Postema PG, Pruvot E, Verhoeff JC, Blanck O.	2023	Refining critical structure contouring in STereotactic Arrhythmia Radioablation (STAR): Benchmark results and consensus guidelines from the STOPSTORM.eu consortium	Radiother Oncol. 2023 Dec;189:109949. doi: 10.1016/j.radonc.2023.109949. Epub 2023 Oct 10.	Balgobind BV	Radiother Oncol	2023-10-12	37827279			10.1016/j.radonc.2023.109949	Yes	Yes				Yes	Yes	No			No					No	No	No
Cvek J, Knybel L, Kautzner J.	2023	Repeated stereotactic radiotherapy of recurrent ventricular tachycardia	Clin Transl Radiat Oncol. 2023 Mar 1;41:100609. doi: 10.1016/j.ctro.2023.100609. eCollection 2023 Jul.	Cvek J	Clin Transl Radiat Oncol	2023-07-13	37441545	PMC10334114		10.1016/j.ctro.2023.100609	Yes	Yes				Yes	Yes	No			No					No	No	No
Fast MF, Lydiard S, Boda-Heggemann J, Tanadini-Lang S, Muren LP, Clark CH, Blanck O.	2023	Precision requirements in stereotactic arrhythmia radioablation for ventricular tachycardia	Phys Imaging Radiat Oncol. 2023 Nov 8;28:100508. doi: 10.1016/j.phro.2023.100508. eCollection 2023 Oct.	Fast MF	Phys Imaging Radiat Oncol	2023-11-29	38026083	PMC10679852		10.1016/j.phro.2023.100508	Yes	Yes				Yes	Yes	No								No	No	No
Grehn M, Mandija S, Miszczyk M, Krug D, Tomasik B, Stickney KE, Alcantara P, Alongi F, Anselmino M, Aranda RS, Balgobind BV, Boda-Heggemann J, Boldt LH, Bottoni N, Cvek J, Elicin O, De Ferrari GM, Hassink RJ, Hazelaar C, Hindricks G, Hurkmans C, Iotti C, Jadczyk T, Jiravsky O, Jumeau R, Kristiansen SB, Levis M, López MA, Martí-Almor J, Mehrhof F, Møller DS, Molon G, Ouss A, Peichl P, Plasek J, Po…	2023	STereotactic Arrhythmia Radioablation (STAR): the Standardized Treatment and Outcome Platform for Stereotactic Therapy Of Re-entrant tachycardia by a Multidisciplinary consortium (STOPSTORM.eu) and review of current patterns of STAR practice in Europe	Europace. 2023 Apr 15;25(4):1284-1295. doi: 10.1093/europace/euac238.	Grehn M	Europace	2023-03-07	36879464	PMC10105846		10.1093/europace/euac238	Yes	Yes				Yes	Yes	No			No					No	No	No
Guarracini F, Tritto M, Di Monaco A, Mariani MV, Gasperetti A, Compagnucci P, Muser D, Preda A, Mazzone P, Themistoclakis S, Carbucicchio C.	2023	Stereotactic Arrhythmia Radioablation Treatment of Ventricular Tachycardia: Current Technology and Evolving Indications	J Cardiovasc Dev Dis. 2023 Apr 17;10(4):172. doi: 10.3390/jcdd10040172.	Guarracini F	J Cardiovasc Dev Dis	2023-04-27	37103051	PMC10143260		10.3390/jcdd10040172	Yes	Yes				Yes	Yes				Yes					No	No	No
Hawryszko M, Sławiński G, Tomasik B, Lewicka E.	2023	Cardiac Arrhythmias in Patients Treated for Lung Cancer: A Review	Cancers (Basel). 2023 Dec 6;15(24):5723. doi: 10.3390/cancers15245723.	Hawryszko M	Cancers (Basel)	2023-12-23	38136269	PMC10741954		10.3390/cancers15245723	Yes	Yes				Yes	Yes	No								No	No	No
Herrera Siklody C, Pruvot E, Schiappacasse L.	2023	Reply to comments on "Refractory ventricular tachycardia treated by a second session of stereotactic arrhythmia radioablation"	Clin Transl Radiat Oncol. 2023 Jan 27;41:100588. doi: 10.1016/j.ctro.2023.100588. eCollection 2023 Jul.	Herrera Siklody C	Clin Transl Radiat Oncol	2023-07-13	37441547	PMC10334113		10.1016/j.ctro.2023.100588	Yes	Yes				Yes	Yes	No			No					No	No	No
Huttinga NRF, Akdag O, Fast MF, Verhoeff JJC, Mohamed Hoesein FAA, van den Berg CAT, Sbrizzi A, Mandija S.	2023	Real-time myocardial landmark tracking for MRI-guided cardiac radio-ablation using Gaussian Processes	Phys Med Biol. 2023 Jul 5;68(14). doi: 10.1088/1361-6560/ace023.	Huttinga NRF	Phys Med Biol	2023-06-20	37339638			10.1088/1361-6560/ace023	Yes	Yes				Yes	Yes	No			No					No	No	No
Kawamura M, Shimojo M, Inden Y, Kamomae T, Okudaira K, Komada T, Aoki S, Shindo Y, Yasui R, Yanagi Y, Okumura M, Yamada T, Kozai Y, Oie Y, Kato Y, Ishihara S, Murohara T, Naganawa S.	2023	Stereotactic radiotherapy for ventricular tachycardia: A study protocol	F1000Res. 2023 Dec 12;12:798. doi: 10.12688/f1000research.138758.2. eCollection 2023.	Kawamura M	F1000Res	2024-01-11	38204487	PMC10776963		10.12688/f1000research.138758.2	Yes	Yes				Yes	Yes	Yes	No		No					No	No	No
Keyt LK, Atwood T, Bruggeman A, Mundt AJ, Feld GK, Krummen DE, Ho G.	2023	Successful Noninvasive 12-Lead ECG Mapping-Guided Radiotherapy of Inaccessible Ventricular Tachycardia Substrate Due to Mechanical Valves	JACC Case Rep. 2023 May 6;15:101870. doi: 10.1016/j.jaccas.2023.101870. eCollection 2023 Jun 7.	Keyt LK	JACC Case Rep	2023-06-07	37283824	PMC10240275		10.1016/j.jaccas.2023.101870	Yes	Yes				Yes	Yes	No			No					No	No	No
Krug D, Zaman A, Eidinger L, Grehn M, Boda-Heggemann J, Rudic B, Mehrhof F, Boldt LH, Hohmann S, Merten R, Buergy D, Fleckenstein J, Kluge A, Rogge A, Both M, Rades D, Tilz RR, Olbrich D, König IR, Siebert FA, Schweikard A, Vonthein R, Bonnemeier H, Dunst J, Blanck O.	2023	Radiosurgery for ventricular tachycardia (RAVENTA): interim analysis of a multicenter multiplatform feasibility trial	Strahlenther Onkol. 2023 Jul;199(7):621-630. doi: 10.1007/s00066-023-02091-9. Epub 2023 Jun 7.	Krug D	Strahlenther Onkol	2023-06-07	37285038	PMC10245341		10.1007/s00066-023-02091-9	Yes	Yes				Yes	Yes	No			No					No	No	No
Kučera T, Jedličková K, Šramko M, Peichl P, Cvek J, Knybel L, Hurník P, Neuwirth R, Jiravský O, Voska L, Kautzner J.	2023	Inflammation and fibrosis characterize different stages of myocardial remodeling in patients after stereotactic body radiotherapy of ventricular myocardium for recurrent ventricular tachycardia	Cardiovasc Pathol. 2023 Jan-Feb;62:107488. doi: 10.1016/j.carpath.2022.107488. Epub 2022 Oct 4.	Kučera T	Cardiovasc Pathol	2022-10-07	36206914	PMC9760563		10.1016/j.carpath.2022.107488	Yes	Yes				Yes	Yes	No			No					No	No	No
Mannerberg A, Nilsson MP, Edvardsson A, Karlsson K, Ceberg S.	2023	Abdominal compression as motion management for stereotactic radiotherapy of ventricular tachycardia	Phys Imaging Radiat Oncol. 2023 Oct 7;28:100499. doi: 10.1016/j.phro.2023.100499. eCollection 2023 Oct.	Mannerberg A	Phys Imaging Radiat Oncol	2023-10-23	37869475	PMC10585386		10.1016/j.phro.2023.100499	Yes	Yes				Yes	Yes	No			No					No	No	No
Marashly Q, Najjar SN, Hahn J, Rector GJ, Khawaja M, Chelu MG.	2023	Innovations in ventricular tachycardia ablation	J Interv Card Electrophysiol. 2023 Sep;66(6):1499-1518. doi: 10.1007/s10840-022-01311-z. Epub 2022 Jul 25.	Marashly Q	J Interv Card Electrophysiol	2022-07-25	35879516			10.1007/s10840-022-01311-z	Yes	Yes				Yes	Yes	Yes			Yes					No	No	No
MasoudKabir F, Bayani R, Mousavi Darzikolaee N, Abdshah A, Moshtaghian M, Farhan F, Aghili M, Kazemian A, Nicosia L, Cuccia F, Rocha AV, Jafari F, Alongi F.	2023	The state-of-the-art technic of stereotactic radioablation for the treatment of cardiac arrhythmias: An overview	Health Sci Rep. 2023 Dec 8;6(12):e1741. doi: 10.1002/hsr2.1741. eCollection 2023 Dec.	MasoudKabir F	Health Sci Rep	2023-12-11	38078303	PMC10709113		10.1002/hsr2.1741	Yes	Yes				Yes	Yes	Yes			Yes					No	No	No
Narducci ML, Cellini F, Natale A.	2023	Editorial: Stereotactic radioablation of cardiac arrhythmias: pros and cons	Front Cardiovasc Med. 2023 Jun 20;10:1208851. doi: 10.3389/fcvm.2023.1208851. eCollection 2023.	Narducci ML	Front Cardiovasc Med	2023-07-06	37408657	PMC10319153		10.3389/fcvm.2023.1208851	Yes	Yes				Yes	Yes	Yes			Yes					No	No	No
Nedjim SA, Bencherki Y, Nachid A, Safieddine M, ElBadr M, Moumen O, Moataz A, Dakir M, Debbagh A, Aboutaieb R.	2023	Hematuria complicated by urinary retention revealing post-radiotherapy gangrenous cystitis with peritoneal involvement: an exceptional case in current urological practice	J Surg Case Rep. 2023 Jul 19;2023(7):rjad379. doi: 10.1093/jscr/rjad379. eCollection 2023 Jul.	Nedjim SA	J Surg Case Rep	2023-07-24	37485495	PMC10357094		10.1093/jscr/rjad379	Yes	Yes				Yes	Yes	No								No	No	No
Özcan Çetin EH, Kara M, Korkmaz A, Özeke Ö, Çay S, Özcan F, Topaloğlu S, Aras D.	2023	Inadvertent Right Ventricular Apical Exit After Stereotactic Body Radiotherapy for Ventricular Tachycardia: Every Cloud Has a Silver Lining	Anatol J Cardiol. 2023 Jan;27(1):E1-E2. doi: 10.14744/AnatolJCardiol.2022.2384.	Özcan Çetin EH	Anatol J Cardiol	2023-01-21	36680452	PMC9893711		10.14744/AnatolJCardiol.2022.2384	Yes	Yes				Yes	Yes	No			No					No	No	No
Pedersen LN, Valenzuela Ripoll C, Ozcan M, Guo Z, Lotfinaghsh A, Zhang S, Ng S, Weinheimer C, Nigro J, Kovacs A, Diab A, Klaas A, Grogan F, Cho Y, Ataran A, Luehmann H, Heck A, Kolb K, Strong L, Navara R, Walls GM, Hugo G, Samson P, Cooper D, Reynoso FJ, Schwarz JK, Moore K, Lavine K, Rentschler SL, Liu Y, Woodard PK, Robinson C, Cuculich PS, Bergom C, Javaheri A.	2023	Cardiac radiation improves ventricular function in mice and humans with cardiomyopathy	Med. 2023 Dec 8;4(12):928-943.e5. doi: 10.1016/j.medj.2023.10.006. Epub 2023 Nov 28.	Pedersen LN	Med	2023-11-29	38029754			10.1016/j.medj.2023.10.006	Yes	Yes				Yes	Yes	No			No					No	No	No
Reis CQM, Robar JL.	2023	Evaluation of the feasibility of cardiac gating for SBRT of ventricular tachycardia based on real-time ECG signal acquisition	J Appl Clin Med Phys. 2023 Feb;24(2):e13814. doi: 10.1002/acm2.13814. Epub 2022 Oct 26.	Reis CQM	J Appl Clin Med Phys	2022-10-26	36286619	PMC9924123		10.1002/acm2.13814	Yes	Yes				Yes	Yes	No			No					No	No	No
Scanavacca MI, Pisani CF, Salvajoli B, Kulchetscki RM, Mayrink MP, Salvajoli JV, Kalil R.	2023	Stereotactic Body Radiation Therapy for Recurrent Ventricular Tachycardia in Chagas Disease: First Case in Latin America	Arq Bras Cardiol. 2023 Mar 10;120(2):e20220614. doi: 10.36660/abc.20220614. eCollection 2023.	Scanavacca MI	Arq Bras Cardiol	2023-03-15	36921153	PMC10263457		10.36660/abc.20220614	Yes	Yes		Yes		No	No	Yes			No					No	No	No
Stevens RRF, Hazelaar C, Bogowicz M, Ter Bekke RMA, Volders PGA, Verhoeven K, de Ruysscher D, Verhoeff JJC, Fast MF, Mandija S, Cvek J, Knybel L, Dvorak P, Blanck O, van Elmpt W.	2023	A Framework for Assessing the Effect of Cardiac and Respiratory Motion for Stereotactic Arrhythmia Radioablation Using a Digital Phantom With a 17-Segment Model: A STOPSTORM.eu Consortium Study	Int J Radiat Oncol Biol Phys. 2023 Aug 29:S0360-3016(23)07853-7. doi: 10.1016/j.ijrobp.2023.08.059. Online ahead of print.	Stevens RRF	Int J Radiat Oncol Biol Phys	2023-08-31	37652302			10.1016/j.ijrobp.2023.08.059	Yes	Yes				Yes	Yes	Yes			Yes					No	No	No
Stevens RRF, Hazelaar C, Fast MF, Mandija S, Grehn M, Cvek J, Knybel L, Dvorak P, Pruvot E, Verhoeff JJC, Blanck O, van Elmpt W.	2023	Stereotactic Arrhythmia Radioablation (STAR): Assessment of cardiac and respiratory heart motion in ventricular tachycardia patients - A STOPSTORM.eu consortium review	Radiother Oncol. 2023 Nov;188:109844. doi: 10.1016/j.radonc.2023.109844. Epub 2023 Aug 4.	Stevens RRF	Radiother Oncol	2023-08-05	37543057			10.1016/j.radonc.2023.109844	Yes	Yes				Yes	Yes	Yes			Yes					No	No	No
Terui Y, Suzuki H, Chikata A, Hanaki Y, Komatsu Y, Ota H, Fujishima F, Umezawa R, Ouchi K, Sato H, Satoh T, Miyamichi-Yamamoto S, Yaoita N, Hayashi H, Nochioka K, Takahama H, Nogami A, Saiki Y, Yasuda S.	2023	Intractable Ventricular Tachycardia Prior to an Overt Cardiac Tumor Mass of Metastatic Cardiac Rhabdomyosarcoma (Spindle-cell Type)	Intern Med. 2023 Nov 6. doi: 10.2169/internalmedicine.2568-23. Online ahead of print.	Terui Y	Intern Med	2023-11-05	37926544			10.2169/internalmedicine.2568-23	Yes	Yes				Yes	Yes	No								No	No	No
Toyoshi S, Funaguchi N, Ishigaki H, Yanase K.	2023	Primary Squamous Cell Lung Cancer With Frequent Episodes of Sustained Ventricular Tachycardia due to Myocardial Metastasis	J Med Cases. 2023 Apr;14(4):111-117. doi: 10.14740/jmc4066. Epub 2023 Apr 30.	Toyoshi S	J Med Cases	2023-05-15	37188297	PMC10181293		10.14740/jmc4066	Yes	Yes				Yes	Yes	No								No	No	No
van der Ree MH, de Bruin-Bon RHA, Balgobind BV, Hoeksema WF, Visser J, van Laarhoven HWM, Mohammad NH, Dieleman EMT, Hulshof MCCM, Boekholdt SM, Postema PG.	2023	Dose-dependent cardiac effects of collateral cardiac irradiation: Echocardiographic strain analysis in patients treated for extracardiac malignancies	Heart Rhythm. 2023 Jan;20(1):149-151. doi: 10.1016/j.hrthm.2022.09.002. Epub 2022 Sep 6.	van der Ree MH	Heart Rhythm	2022-09-09	36084840			10.1016/j.hrthm.2022.09.002	Yes	Yes				Yes	Yes	No			No					No	No	No
van der Ree MH, Hoeksema WF, Luca A, Visser J, Balgobind BV, Zumbrink M, Spier R, Herrera-Siklody C, Lee J, Bates M, Daniel J, Peedell C, Boda-Heggemann J, Rudic B, Merten R, Dieleman EM, Rinaldi CA, Ahmad S, Whitaker J, Bhagirath P, Hatton MQ, Riley S, Grehn M, Schiappacasse L, Blanck O, Hohmann S, Pruvot E, Postema PG.	2023	Stereotactic arrhythmia radioablation: A multicenter pre-post intervention safety evaluation of the implantable cardioverter-defibrillator function	Radiother Oncol. 2023 Dec;189:109910. doi: 10.1016/j.radonc.2023.109910. Epub 2023 Sep 12.	van der Ree MH	Radiother Oncol	2023-09-14	37709052			10.1016/j.radonc.2023.109910	Yes	Yes				Yes	Yes	No			No					No	No	No
Viani GA, Gouveia AG, Pavoni JF, Louie AV, Detsky J, Spratt DE, Moraes FY.	2023	A Meta-analysis of the Efficacy and Safety of Stereotactic Arrhythmia Radioablation (STAR) in Patients with Refractory Ventricular Tachycardia	Clin Oncol (R Coll Radiol). 2023 Sep;35(9):611-620. doi: 10.1016/j.clon.2023.04.004. Epub 2023 Apr 24.	Viani GA	Clin Oncol (R Coll Radiol)	2023-06-26	37365062			10.1016/j.clon.2023.04.004	Yes	Yes				Yes	Yes	Yes			Yes					No	No	No
Wang S, Luo H, Mao T, Xiang C, Hu H, Zhao J, Wang X, Wang J, Liu H, Yu L, Jiang H.	2023	Stereotactic arrhythmia radioablation: A novel therapy for cardiac arrhythmia	Heart Rhythm. 2023 Sep;20(9):1327-1336. doi: 10.1016/j.hrthm.2023.04.052. Epub 2023 May 5.	Wang S	Heart Rhythm	2023-05-07	37150313			10.1016/j.hrthm.2023.04.052	Yes	Yes				Yes	Yes	Yes			Yes					No	No	No
Whitaker J, Bredfeldt J, Williams SE, Qian P, Chang D, Mak RH, Cochet H, Sauer W, Zei PC, Tedrow U.	2023	Ventricular Conduction Velocity Following Multimodal Ablation Including Stereotactic Body Radiation Therapy for Refractory Ventricular Tachycardia	JACC Clin Electrophysiol. 2023 Jan;9(1):119-121. doi: 10.1016/j.jacep.2022.08.032. Epub 2022 Oct 26.	Whitaker J	JACC Clin Electrophysiol	2023-01-25	36697191			10.1016/j.jacep.2022.08.032	Yes	Yes				Yes	Yes	No			No					No	No	No
Wiener PC, Moore KMS, Contreras C, Robinson CG, Cuculich PS.	2023	Noninvasive Cardiac Radioablation for Chagas Heart Disease	Arq Bras Cardiol. 2023 Mar 27;120(2):e20230055. doi: 10.36660/abc.20230055.	Wiener PC	Arq Bras Cardiol	2023-03-30	36995794	PMC10392856		10.36660/abc.20230055	Yes	Yes				Yes	Yes				Yes					No	No	No
Wijesuriya N, Galante JR, Sisodia C, Whitaker J, Ahmad S, Rinaldi CA.	2023	Increase in right ventricular lead pacing threshold following stereotactic ablative therapy for ventricular tachycardia	HeartRhythm Case Rep. 2023 May 26;9(8):555-559. doi: 10.1016/j.hrcr.2023.05.011. eCollection 2023 Aug.	Wijesuriya N	HeartRhythm Case Rep	2023-08-24	37614389	PMC10444549		10.1016/j.hrcr.2023.05.011	Yes	Yes				Yes	Yes	No			No					No	No	No
Zhang HL, Liu JN, Li D, Wu Q, Bai F.	2023	[Stereotactic arrhythmia radioablation: new hope for patients with refractory ventricular tachycardia]	Zhonghua Xin Xue Guan Bing Za Zhi. 2023 Jan 24;51(1):87-91. doi: 10.3760/cma.j.cn112148-20221113-00889.	Zhang HL	Zhonghua Xin Xue Guan Bing Za Zhi	2023-01-19	36655248			10.3760/cma.j.cn112148-20221113-00889	Yes	Yes				Yes	Yes	No								No	No	No
Zhou J, Lakhani I, Chou O, Leung KSK, Lee TTL, Wong MV, Li Z, Wai AKC, Chang C, Wong ICK, Zhang Q, Tse G, Cheung BMY.	2023	Clinical characteristics, risk factors and outcomes of cancer patients with COVID-19: A population-based study	Cancer Med. 2023 Jan;12(1):287-296. doi: 10.1002/cam4.4888. Epub 2022 May 31.	Zhou J	Cancer Med	2022-06-01	35642123	PMC9348317		10.1002/cam4.4888	Yes	Yes	Yes			No	No									No	No	No
Al-Aidarous S, Protonotarios A, Elliott PM, Lambiase PD.	2024	Management of arrhythmogenic right ventricular cardiomyopathy	Heart. 2024 Jan 10;110(3):156-162. doi: 10.1136/heartjnl-2023-322612.	Al-Aidarous S	Heart	2023-07-11	37433658			10.1136/heartjnl-2023-322612	Yes	Yes	Yes			No	No									No	No	No
Arkles J, Markman T, Trevillian R, Yegya-Raman N, Garg L, Nazarian S, Santangeli P, Garcia F, Callans D, Frankel DS, Supple G, Lin D, Riley M, Kumaraeswaran R, Marchlinski F, Schaller R, Desjardins B, Chen H, Apinorasethkul O, Alonso-Basanta M, Diffenderfer E, Kim MM, Feigenberg S, Zou W, Marcel J, Cengel KA.	2024	One-year outcomes after stereotactic body radiotherapy for refractory ventricular tachycardia	Heart Rhythm. 2024 Jan;21(1):18-24. doi: 10.1016/j.hrthm.2023.10.005. Epub 2023 Oct 11.	Arkles J	Heart Rhythm	2023-10-12	37827346			10.1016/j.hrthm.2023.10.005	Yes	Yes				Yes	Yes	No	No		No					No	No	No
Benali K, Lloyd MS, Petrosyan A, Rigal L, Quivrin M, Bessieres I, Vlachos K, Hammache N, Bellec J, Simon A, Laurent G, Higgins K, Garnier F, de Crevoisier R, Martins R, Da Costa A, Guenancia C.	2024	Cardiac stereotactic radiation therapy for refractory ventricular arrhythmias in patients with left ventricular assist devices	J Cardiovasc Electrophysiol. 2024 Jan;35(1):206-213. doi: 10.1111/jce.16139. Epub 2023 Nov 29.	Benali K	J Cardiovasc Electrophysiol	2023-11-29	38018417			10.1111/jce.16139	Yes	Yes				Yes	Yes	No			No					No	No	No
Benali K, Zei PC, Lloyd M, Kautzner J, Guenancia C, Ninni S, Rigal L, Simon A, Bellec J, Vlachos K, Sacher F, Hammache N, Sellal JM, de Crevoisier R, Da Costa A, Martins R.	2024	One-Year Mortality and Causes of Death after Stereotactic Radiation Therapy for Refractory Ventricular Arrhythmias: A Systematic Review and Pooled Analysis	Trends Cardiovasc Med. 2024 Jan 6:S1050-1738(23)00122-6. doi: 10.1016/j.tcm.2023.12.008. Online ahead of print.	Benali K	Trends Cardiovasc Med	2024-01-08	38191005			10.1016/j.tcm.2023.12.008	Yes	Yes				Yes	Yes	Yes			Yes					No	No	No
Kavyani R, Salari S, Norozi Z, Hosseini S, Abdi S, Rai A, Maleki M.	2024	Left main and three vessels spontaneous coronary artery dissection as an incidental finding in young man with history of Hodgkin's lymphoma-a case report	BMC Cardiovasc Disord. 2024 Jan 3;24(1):14. doi: 10.1186/s12872-023-03609-w.	Kavyani R	BMC Cardiovasc Disord	2024-01-03	38172682	PMC10765638		10.1186/s12872-023-03609-w	Yes	Yes				Yes	Yes	No								No	No	No
Saba S, Kancharla K.	2024	Stereotactic body radiotherapy for refractory ventricular tachycardia: Still paving the road to randomized trials…	Heart Rhythm. 2024 Jan;21(1):25-26. doi: 10.1016/j.hrthm.2023.10.015. Epub 2023 Oct 16.	Saba S	Heart Rhythm	2023-10-18	37852562			10.1016/j.hrthm.2023.10.015	Yes	Yes				Yes	Yes	No								No	No	No
Thariat J, Little MP, Zablotska LB, Samson P, O'Banion MK, Leuraud K, Bergom C, Girault G, Azimzadeh O, Bouffler S, Hamada N.	2024	Radiotherapy for non-cancer diseases: benefits and long-term risks	Int J Radiat Biol. 2024 Jan 5:1-22. doi: 10.1080/09553002.2023.2295966. Online ahead of print.	Thariat J	Int J Radiat Biol	2024-01-05	38180039			10.1080/09553002.2023.2295966	Yes	Yes				Yes	Yes	No			No					No	No	No
TOTAL NUMBER OF REVIEWED ARTICLES	85
		Percentages
Side-by-side	53	62.3529
Modified side-by-side	14	16.4706
3D Slicer	15	17.6471
Non-commercial software (in-house)	7	8.23529
Non-commercial software	22	25.8824
Commercial software	3	3.52941
Total evaluated	85
Missing	0
			Year	Side-by-side	Modified side-by-side	3D Slicer	Non-commercial software (in-house)	Non-commercial software	Commercial software
			2018	2	0	0	0	0	0
			2019	3	0	1	0	1	0
			2020	9	1	2	0	2	0
			2021	11	5	3	1	4	1
			2022	11	5	7	1	8	1
			2023	17	2	2	3	5	1
			2024	0	0	0	2	2	0
			Prisma
			Identification of new studies via databases and registers					Identification of new studies via other methods
			Records identified from databases	271	Records removed before screening	0		Other records identified	2	Records removed	0
			Records screened	271	Records excluded	18		Records screened	2	Records Excluded	0
					Irrelevant	3				Irrelevant	0
					Non-English	6				Non-English	0
					Published before advent of CRA	9				Published before advent of CRA	0
					SUM of records excluded	18				SUM of records excluded	0
			Reports sought for retrieval	253	Reports not retrieved	3		Reports sought for retrieval	2	Reports not retrieved	0
			Reports assessed for eligibility	250	Reports excluded	167		Reports assessed for eligibility	2	Reports excluded	0
					Not a workflow for VT using EAM in humans	121				Not a workflow for VT using EAM in humans	0
					Not well-described	4				Not well-described	0
					Review	42				Review	0
					Arrhythmia that is not VT	1				Arrhythmia that is not VT	0
					SUM of reports excluded	168				SUM of reports excluded	0
			New studies included in review	83
			Reports of new included studies	2
			Total studies included in review	85

## Sheet: Modified Side-by-Side
Authors	Publication Year	Title	Relative Distance to Fiducials	Images Merged	Other	Notes
Cvek, Jakub	2014	Cardiac Radiosurgery for Malignant Ventricular Tachycardia	Yes	Yes		Also sounds like CARTOMERGE, they did use CARTO in this paper
Nasu T, Toba M, Nekomiya N, Itasaka R, Mafune S, Nakata T, Ikeda H, Yokoshiki H.	2022	Successful Application of Stereotactic Body Radiation Therapy for Ventricular Tachycardia Substrate in a Patient With Nonischemic Cardiomyopathy	Yes
Ninni S, Gallot-Lavallée T, Klein C, Longère B, Brigadeau F, Potelle C, Crop F, Rault E, Decoene C, Lacornerie T, Lals S, Kouakam C, Pontana F, Lacroix D, Klug D, Mirabel X.	2022	Stereotactic Radioablation for Ventricular Tachycardia in the Setting of Electrical Storm	Yes
Abdel-Kafi S, de Ridder M, de Riva M, van der Geest RJ, Rasch C, Zeppenfeld K.	2020	Integration of Electroanatomical Mapping With Imaging to Guide Radiotherapy of VT Substrates With High Accuracy		Yes		Sounds like CARTOMERGE, they did use CARTO in this paper
Lee Y, Yoon HI, Kim JS, Kim AY, Tsevendee S, Uhm JS.	2021	Incessant ventricular tachycardia treated with cardiac radioablation in an 11-year-old boy with dilated cardiomyopathy		Yes		CARTOMERGE
Amino M, Kabuki S, Kunieda E, Yagishita A, Ikari Y, Yoshioka K.	2021	Analysis of depolarization abnormality and autonomic nerve function after stereotactic body radiation therapy for ventricular tachycardia in a patient with old myocardial infarction		Yes		Merged images using Ensite
Carbucicchio C, Andreini D, Piperno G, Catto V, Conte E, Cattani F, Bonomi A, Rondi E, Piccolo C, Vigorito S, Ferrari A, Pepa M, Giuliani M, Mushtaq S, Scarà A, Calò L, Gorini A, Veglia F, Pontone G, Pepi M, Tremoli E, Orecchia R, Pompilio G, Tondo C, Jereczek-Fossa BA.	2021	Stereotactic radioablation for the treatment of ventricular tachycardia: preliminary data and insights from the STRA-MI-VT phase Ib/II study		Yes		Sounds like CARTOMERGE
Carbucicchio C, Jereczek-Fossa BA, Andreini D, Catto V, Piperno G, Conte E, Cattani F, Rondi E, Vigorito S, Piccolo C, Bonomi A, Gorini A, Pepa M, Mushtaq S, Fassini G, Moltrasio M, Tundo F, Marvaso G, Veglia F, Orecchia R, Tremoli E, Tondo C.	2021	STRA-MI-VT (STereotactic RadioAblation by Multimodal Imaging for Ventricular Tachycardia): rationale and design of an Italian experimental prospective study		Yes		Sounds like CARTOMERGE
Knybel L, Cvek J, Neuwirth R, Jiravsky O, Hecko J, Penhaker M, Sramko M, Kautzner J.	2021	Real-time measurement of ICD lead motion during stereotactic body radiotherapy of ventricular tachycardia	Yes	Yes		Sounds like CARTOMERGE (from Cvek)
Mages C, Steinfurt J, Rahm AK, Thomas D, Majidi R, Kehrle F, André F, Seidensaal K, Rhein B, Wengenmayer T, Gressler A, Westermann D, Herzog R, Debus J, Frey N, Lugenbiel P.	2023	Recurrent ventricular tachycardia originating from the "left ventricular summit" effectively eliminated by stereotactic irradiation - A case report			Yes	Hololens
Qian PC, Quadros K, Aguilar M, Wei C, Boeck M, Bredfeldt J, Cochet H, Blankstein R, Mak R, Sauer WH, Tedrow UB, Zei PC.	2022	Substrate Modification Using Stereotactic Radioablation to Treat Refractory Ventricular Tachycardia in Patients With Ischemic Cardiomyopathy		Yes	Yes	MUSIC
Santos-Ortega A, Rivas-Gándara N, Pascual-González G, Seoane A, Granado R, Reyes V.	2022	Multimodality imaging fusion to guide stereotactic radioablation for refractory complex ventricular tachycardia		Yes		Image fusion using ADAS 3D
Huang LH, Gao ZZ, Li WY, Zhang HC, Zheng JW, Liu XP.	2023	Stereotactic body radiation therapy for refractory premature ventricular contractions that originate from the left ventricular summit: A case report	Yes
Workflow Type	Number	Percentage
Image Fusion	9	69.2308
Fiducials	5	38.4615
Total	13

## Sheet: Software Solutions
Authors	Workflow Name	Compatible With/Demonstrated Use With				Programming Language Used				Software Used	***These are not MENTIONS, they are unique workflows
		CARTO	Rhythmia	EnSite	Not specified	MATLAB	Python	C++	N/A or Not Specified
Brett CL, Cook JA, Aboud AA, Karim R, Shinohara ET, Stevenson WG.		X				X				3D Slicer
Wang H, Barbhaiya CR, Yuan Y, Barbee D, Chen T, Axel L, Chinitz LA, Evans AJ, Byun DJ.	HeaRTmap	X	X	X			X			3D Slicer
Peichl P, Sramko M, Cvek J, Kautzner J.		X					X			3D Slicer
Hohmann S, Henkenberens C, Zormpas C, Christiansen H, Bauersachs J, Duncker D, Veltmann C.	EAMapReader	X	X	X			X			3D Slicer
Dvorak P, Knybel L, Dudas D, Benyskova P, Cvek J.		X							X	3D Slicer
Mayinger M, Boda-Heggemann J, Mehrhof F, Krug D, Hohmann S, Xie J, Ehrbar S, Kovacs B, Merten R, Grehn M, Zaman A, Fleckenstein J, Kaestner L, Buergy D, Rudic B, Kluge A, Boldt LH, Dunst J, Bonnemeier H, Saguner AM, Andratschke N, Blanck O, Schweikard A.	CARDIO-RT	X	X			X
Rigal L, Benali K, Barré V, Bougault M, Bellec J, Crevoisier R, Martins R, Simon A.	CardioMerge	X						X
Wight J, Bigham T, Schwartz A, Zahid AT, Bhatia N, Kiani S, Shah A, Westerman S, Higgins K, Lloyd MS.		X		X		X				Eclipse
Oh S, Liu EH, Trombetta MG, Shaw GC, Thosani AJ, Biederman RW, Mickus TJ, Lee D, Wegner RE, Colonias A, Sohn JW.		X				X				MIM
Lee J, Bates M, Shepherd E, Riley S, Henshaw M, Metherall P, Daniel J, Blower A, Scoones D, Wilkinson M, Richmond N, Robinson C, Cuculich P, Hugo G, Seller N, McStay R, Child N, Thornley A, Kelland N, Atherton P, Peedell C, Hatton M.					X				X	Mimics Innovation Suite
Cybulska M, Sajdok M, Bednarek J, Miszczyk M, Jadczyk T, Kurzelowski R, Gardas R, Drzewiecka A, Jarosiński G, Zub K, Latusek T, Wojakowski W, Blamek S, Gołba K.				X					X	3D Slicer
Thosani A, Trombetta M, Shaw G, Oh S, Sohn J, Liu E.		X							X
